# Supplementary material for: The Retinoblastoma-related gene RBL901 can trigger drought response actions in potato
Source: Plant Cell Rep. 2023 Aug 9;42(10):1701–4. doi: 10.1007/s00299-023-03055-0 (PMC10505103; doi:10.1007/s00299-023-03055-0)
Supplement: Supplementary file 4 — Supplementary file4 (XLSX 214 KB) [file 299_2023_3055_MOESM4_ESM.xlsx]

## Sheet: Table S3
Table S3. Genes upregulated in Katahdin at recovery after drought. DEGs related to the cell cycle are bolded.
Gene	log2Fold.change_DEseq2	Adjusted.p.value_DEseq2	Description
dAg1_00025413	5.45369	0.00284942	Similar to PDF1: Protodermal factor 1 (Arabidopsis thaliana OX%3D3702)
dAg1_00003194	4.91244	7.37724e-13	Protein of unknown function
dAg1_00024109	4.59794	2.55098e-32	Similar to LTP5: Non-specific lipid-transfer protein 5 (Arabidopsis thaliana OX%3D3702)
dAg1_00040124	4.47999	3.37622e-19	Similar to At2g04570: GDSL esterase/lipase At2g04570 (Arabidopsis thaliana OX%3D3702)
dAg1_00015617	4.26978	2.38675e-06	Protein of unknown function
dAg1_00029519	4.20115	1.96977e-09	Similar to MLP423: MLP-like protein 423 (Arabidopsis thaliana OX%3D3702)
dAg1_00024110	3.94343	5.96944e-18	Protein of unknown function
dAg1_00006195	3.93985	4.0452e-07	Similar to PIP2-1: Aquaporin PIP2-1 (Zea mays OX%3D4577)
dAg1_00015474	3.67539	4.83474e-07	Protein of unknown function
dAg1_00004137	3.59684	1.14549e-05	Similar to FH11: Formin-like protein 11 (Arabidopsis thaliana OX%3D3702)
dAg1_00038940	3.54521	6.95784e-10	Similar to ORP3B: Oxysterol-binding protein-related protein 3B (Arabidopsis thaliana OX%3D3702)
dAg1_00041759	3.52502	5.3542e-07	Similar to CAD6: Probable cinnamyl alcohol dehydrogenase 6 (Oryza sativa subsp. japonica OX%3D39947)
dAg1_00034825	3.46315	2.4398e-09	Protein of unknown function
dAg1_00018261	3.42524	6.08878e-05	Similar to Os08g0114200: Endoglucanase 19 (Oryza sativa subsp. japonica OX%3D39947)
dAg1_00042627	3.35838	1.49611e-21	Similar to NPR4: Ankyrin repeat-containing protein NPR4 (Oryza sativa subsp. japonica OX%3D39947)
dAg1_00044658	3.3046	5.9307e-05	Similar to TUBA1: Tubulin alpha-1 chain (Zea mays OX%3D4577)
dAg1_00012613	3.23432	0.000110543	Similar to At5g67200: Probable inactive receptor kinase At5g67200 (Arabidopsis thaliana OX%3D3702)
dAg1_00018849	3.22545	2.63421e-10	Similar to ELI5: Tyrosine decarboxylase 1 (Arabidopsis thaliana OX%3D3702)
dAg1_00002970	3.21436	2.20982e-11	Similar to TOP2: DNA topoisomerase 2 (Arabidopsis thaliana OX%3D3702)
dAg1_00012251	3.14758	0.0110422	Protein of unknown function
dAg1_00003050	3.14668	7.39838e-10	Protein of unknown function
XLOC_055809	3.11139	1.89425e-07
dAg1_00034680	3.08935	1.31568e-06	Similar to At5g17165: Late embryogenesis abundant protein At5g17165 (Arabidopsis thaliana OX%3D3702)
dAg1_00003826	3.05713	6.46691e-08	Similar to RTM2: Protein RESTRICTED TEV MOVEMENT 2 (Arabidopsis thaliana OX%3D3702)
dAg1_00022372	3.05422	0.000196609	Similar to GAUT12: Probable galacturonosyltransferase 12 (Arabidopsis thaliana OX%3D3702)
dAg1_00004971	3.03711	1.08211e-06	Similar to AAP6: Amino acid permease 6 (Arabidopsis thaliana OX%3D3702)
dAg1_00005863	3.02608	5.96944e-18	Similar to CEL1: Endoglucanase 8 (Arabidopsis thaliana OX%3D3702)
dAg1_00027844	3.00383	0.00113098	Similar to PUP4: Probable purine permease 4 (Arabidopsis thaliana OX%3D3702)
dAg1_00004813	2.98538	3.40297e-05	Protein of unknown function
dAg1_00033065	2.98055	0.000100743	Similar to LBD15: LOB domain-containing protein 15 (Arabidopsis thaliana OX%3D3702)
dAg1_00026721	2.96474	2.62377e-05	Similar to GSTU17: Glutathione S-transferase U17 (Arabidopsis thaliana OX%3D3702)
dAg1_00041019	2.9443	5.90853e-07	Similar to GAUT12: Probable galacturonosyltransferase 12 (Arabidopsis thaliana OX%3D3702)
dAg1_00038351	2.93015	0.00183826	Similar to Histone H4 (Solanum lycopersicum OX%3D4081)
dAg1_00028969	2.91846	0.00552388	Similar to KCS1: 3-ketoacyl-CoA synthase 1 (Arabidopsis thaliana OX%3D3702)
dAg1_00003759	2.90175	1.15699e-06	Similar to ATHB-7: Homeobox-leucine zipper protein ATHB-7 (Arabidopsis thaliana OX%3D3702)
dAg1_00015803	2.85491	0.0232198	Similar to NDK4: Nucleoside diphosphate kinase IV%2C chloroplastic/mitochondrial (Arabidopsis thaliana OX%3D3702)
dAg1_00021317	2.84874	2.16028e-08	Similar to CYP75B1: Flavonoid 3'-monooxygenase (Arabidopsis thaliana OX%3D3702)
dAg1_00038471	2.84867	0.0425437	Similar to CESA7: Cellulose synthase A catalytic subunit 7 [UDP-forming] (Arabidopsis thaliana OX%3D3702)
dAg1_00020681	2.82872	0.000348401	Similar to Os01g0656200: Probable protein phosphatase 2C 8 (Oryza sativa subsp. japonica OX%3D39947)
dAg1_00029586	2.81681	0.0336469	Similar to GP2: Polygalacturonase non-catalytic subunit AroGP2 (Solanum lycopersicum OX%3D4081)
dAg1_00014691	2.80553	0.00108656	Similar to At5g47530: Cytochrome b561 and DOMON domain-containing protein At5g47530 (Arabidopsis thaliana OX%3D3702)
dAg1_00036995	2.74591	3.89842e-07	Similar to At1g33811: GDSL esterase/lipase At1g33811 (Arabidopsis thaliana OX%3D3702)
dAg1_00031491	2.72621	0.03441	Similar to CHS1B: Chalcone synthase 1B (Solanum tuberosum OX%3D4113)
dAg1_00024107	2.709	1.17648e-05	Similar to LE16: Non-specific lipid-transfer protein 2 (Solanum lycopersicum OX%3D4081)
dAg1_00016356	2.70679	1.47325e-05	Protein of unknown function
dAg1_00003000	2.70499	0.00383134	Protein of unknown function
dAg1_00015254	2.70253	0.00065613	Protein of unknown function
dAg1_00011443	2.70216	1.09223e-13	Similar to IPS3: Probable inositol 3-phosphate synthase isozyme 3 (Arabidopsis thaliana OX%3D3702)
dAg1_00008634	2.68953	0.0295914	Similar to ARPC2B: Actin-related protein 2/3 complex subunit 2B (Arabidopsis thaliana OX%3D3702)
dAg1_00019456	2.68454	6.18861e-09	Similar to PP2CA: Protein phosphatase 2C 37 (Arabidopsis thaliana OX%3D3702)
dAg1_00042199	2.67609	0.0203107	Similar to At3g47570: Probable LRR receptor-like serine/threonine-protein kinase At3g47570 (Arabidopsis thaliana OX%3D3702)
dAg1_00036354	2.65783	0.0248842	Similar to GUX1: UDP-glucuronate:xylan alpha-glucuronosyltransferase 1 (Arabidopsis thaliana OX%3D3702)
dAg1_00043919	2.6521	0.0464225	Protein of unknown function
dAg1_00036481	2.62803	0.033234	Similar to CYCA1-1: Cyclin-A1-1 (Arabidopsis thaliana OX%3D3702)
dAg1_00009170	2.62661	1.81159e-10	Similar to AFP3: Ninja-family protein AFP3 (Arabidopsis thaliana OX%3D3702)
dAg1_00022700	2.59698	0.000160717	Similar to At5g45960: GDSL esterase/lipase At5g45960 (Arabidopsis thaliana OX%3D3702)
dAg1_00024620	2.58241	0.020046	Protein of unknown function
dAg1_00044886	2.58052	0.0241138	Similar to UCC1: Uclacyanin 1 (Arabidopsis thaliana OX%3D3702)
dAg1_00025080	2.57906	4.3582e-05	Similar to NFYA7: Nuclear transcription factor Y subunit A-7 (Arabidopsis thaliana OX%3D3702)
dAg1_00015619	2.57342	0.000373118	Similar to BAHD1: BAHD acyltransferase At5g47980 (Arabidopsis thaliana OX%3D3702)
dAg1_00043933	2.56065	4.83197e-06	Similar to BGAL5: Beta-galactosidase 5 (Arabidopsis thaliana OX%3D3702)
dAg1_00035240	2.55966	0.00275698	Similar to At4g28780: GDSL esterase/lipase At4g28780 (Arabidopsis thaliana OX%3D3702)
dAg1_00004546	2.55898	0.0139312	Similar to At3g51220: WEB family protein At3g51220 (Arabidopsis thaliana OX%3D3702)
dAg1_00020650	2.55184	0.00493143	Similar to At5g40400: Pentatricopeptide repeat-containing protein At5g40400 (Arabidopsis thaliana OX%3D3702)
dAg1_00024464	2.54846	1.37437e-05	Similar to IQM3: IQ domain-containing protein IQM3 (Arabidopsis thaliana OX%3D3702)
dAg1_00009691	2.53471	0.00147991	Similar to ASPG2: Protein ASPARTIC PROTEASE IN GUARD CELL 2 (Arabidopsis thaliana OX%3D3702)
dAg1_00025987	2.53369	0.000212254	Protein of unknown function
dAg1_00018258	2.5303	9.51862e-10	Similar to BDG3: Probable lysophospholipase BODYGUARD 3 (Arabidopsis thaliana OX%3D3702)
dAg1_00030021	2.52683	0.000132443	Similar to MAP65-8: 65-kDa microtubule-associated protein 8 (Arabidopsis thaliana OX%3D3702)
dAg1_00038003	2.47046	0.00777179	Similar to FLA11: Fasciclin-like arabinogalactan protein 11 (Arabidopsis thaliana OX%3D3702)
dAg1_00043573	2.46995	0.00192727	Similar to SUS6: Sucrose synthase 6 (Arabidopsis thaliana OX%3D3702)
dAg1_00040214	2.46132	0.00136771	Similar to CYP707A7: Abscisic acid 8'-hydroxylase 3 (Oryza sativa subsp. japonica OX%3D39947)
dAg1_00027353	2.45021	0.00349984	Similar to Os04g0669500: Probable carboxylesterase Os04g0669500 (Oryza sativa subsp. japonica OX%3D39947)
dAg1_00043214	2.44907	0.0350653	Similar to AGP30: Non-classical arabinogalactan protein 30 (Arabidopsis thaliana OX%3D3702)
dAg1_00006562	2.44905	0.0252111	Similar to IMK2: Probably inactive leucine-rich repeat receptor-like protein kinase IMK2 (Arabidopsis thaliana OX%3D3702)
dAg1_00036288	2.4238	6.75756e-17	Similar to At5g33370: GDSL esterase/lipase At5g33370 (Arabidopsis thaliana OX%3D3702)
dAg1_00040521	2.42164	0.0248178	Similar to RTNLB17: Reticulon-like protein B17 (Arabidopsis thaliana OX%3D3702)
dAg1_00025510	2.42099	3.39658e-08	Protein of unknown function
XLOC_024684	2.40053	4.97735e-06
dAg1_00026232	2.37255	0.0129673	Similar to KIN14C: Kinesin-like protein KIN-14C (Arabidopsis thaliana OX%3D3702)
dAg1_00040122	2.36658	0.0381797	Similar to At2g42990: GDSL esterase/lipase At2g42990 (Arabidopsis thaliana OX%3D3702)
dAg1_00022777	2.3611	0.00484988	Similar to WSD1: O-acyltransferase WSD1 (Arabidopsis thaliana OX%3D3702)
dAg1_00018508	2.3561	0.0171446	Similar to CYCD6-1: Putative cyclin-D6-1 (Arabidopsis thaliana OX%3D3702)
dAg1_00002716	2.32823	0.0111884	Similar to BXL2: Probable beta-D-xylosidase 2 (Arabidopsis thaliana OX%3D3702)
dAg1_00027014	2.31801	7.2017e-06	Protein of unknown function
dAg1_00023161	2.31764	0.0161026	Similar to SPL8: Squamosa promoter-binding-like protein 8 (Arabidopsis thaliana OX%3D3702)
dAg1_00033256	2.26507	0.0240699	Similar to GA20OX1: Gibberellin 20 oxidase 1 (Arabidopsis thaliana OX%3D3702)
dAg1_00035568	2.26365	6.85748e-06	Similar to CAD8B: Probable cinnamyl alcohol dehydrogenase 8B (Oryza sativa subsp. japonica OX%3D39947)
dAg1_00033326	2.26042	0.00121062	Similar to At5g24080: G-type lectin S-receptor-like serine/threonine-protein kinase At5g24080 (Arabidopsis thaliana OX%3D3702)
dAg1_00003715	2.25944	5.71914e-10	Similar to WSD1: O-acyltransferase WSD1 (Arabidopsis thaliana OX%3D3702)
dAg1_00043871	2.25805	0.0102916	Protein of unknown function
dAg1_00005159	2.25029	1.47325e-05	Similar to KIN12D: Kinesin-like protein KIN-12D (Arabidopsis thaliana OX%3D3702)
dAg1_00043455	2.24152	0.0143015	Similar to GA2OX8: Gibberellin 2-beta-dioxygenase 8 (Arabidopsis thaliana OX%3D3702)
dAg1_00043154	2.24038	0.000431193	Protein of unknown function
dAg1_00036631	2.22336	1.69173e-07	Similar to FLS1: Flavonol synthase/flavanone 3-hydroxylase (Arabidopsis thaliana OX%3D3702)
dAg1_00044541	2.21197	1.69173e-07	Protein of unknown function
dAg1_00018293	2.20931	0.0195249	Protein of unknown function
dAg1_00013927	2.19581	0.0272857	Protein of unknown function
dAg1_00013933	2.19581	0.0272857	Protein of unknown function
dAg1_00017277	2.19021	1.42193e-05	Protein of unknown function
XLOC_048406	2.16654	4.92897e-05
dAg1_00024792	2.15952	0.00933747	Similar to NFYA4: Nuclear transcription factor Y subunit A-4 (Arabidopsis thaliana OX%3D3702)
dAg1_00017804	2.15845	0.0271623	Protein of unknown function
dAg1_00029659	2.15669	8.99805e-05	Similar to At1g48100: Polygalacturonase At1g48100 (Arabidopsis thaliana OX%3D3702)
dAg1_00033452	2.1551	0.00101568	Similar to PPCK1: Phosphoenolpyruvate carboxylase kinase 1 (Arabidopsis thaliana OX%3D3702)
dAg1_00031969	2.1475	0.0135071	Similar to MYB111: Transcription factor MYB111 (Arabidopsis thaliana OX%3D3702)
dAg1_00020920	2.13959	7.1081e-06	Similar to At3g48460: GDSL esterase/lipase At3g48460 (Arabidopsis thaliana OX%3D3702)
dAg1_00024886	2.12908	5.03271e-14	Similar to CYP86B1: Cytochrome P450 86B1 (Arabidopsis thaliana OX%3D3702)
dAg1_00030818	2.12192	2.62377e-05	Similar to At2g04570: GDSL esterase/lipase At2g04570 (Arabidopsis thaliana OX%3D3702)
dAg1_00000015	2.12168	0.0111884	Similar to GAD2: Glutamate decarboxylase 2 (Arabidopsis thaliana OX%3D3702)
dAg1_00018457	2.11924	0.000147099	Similar to At5g45910: GDSL esterase/lipase At5g45910 (Arabidopsis thaliana OX%3D3702)
dAg1_00044437	2.10841	0.0068996	Similar to Bp10: L-ascorbate oxidase homolog (Brassica napus OX%3D3708)
dAg1_00035043	2.10838	0.0175464	Protein of unknown function
dAg1_00021162	2.10515	0.00432407	Similar to FH7: Formin-like protein 7 (Arabidopsis thaliana OX%3D3702)
dAg1_00026689	2.10382	0.0062	Similar to PAT1: Anthranilate phosphoribosyltransferase%2C chloroplastic (Arabidopsis thaliana OX%3D3702)
dAg1_00022320	2.1005	0.00948657	Protein of unknown function
dAg1_00012119	2.09766	0.00533296	Similar to HIPP24: Heavy metal-associated isoprenylated plant protein 24 (Arabidopsis thaliana OX%3D3702)
dAg1_00006038	2.09024	0.0311307	Similar to PXC1: Leucine-rich repeat receptor-like protein kinase PXC1 (Arabidopsis thaliana OX%3D3702)
dAg1_00005712	2.08213	0.0131773	Similar to OPS: Protein OCTOPUS (Arabidopsis thaliana OX%3D3702)
dAg1_00016945	2.07599	0.0319172	Similar to LTP2-A: Non-specific lipid-transfer protein 2A (Oryza sativa subsp. japonica OX%3D39947)
dAg1_00035283	2.07121	0.00341547	Similar to KCS2: 3-ketoacyl-CoA synthase 2 (Arabidopsis thaliana OX%3D3702)
dAg1_00012801	2.06805	0.00933747	Protein of unknown function
dAg1_00044853	2.06039	0.0288033	Similar to At5g40670: Cystinosin homolog (Arabidopsis thaliana OX%3D3702)
dAg1_00004261	2.05278	0.000335407	Similar to At3g45870: WAT1-related protein At3g45870 (Arabidopsis thaliana OX%3D3702)
dAg1_00031990	2.04573	0.0353044	Similar to AAE1: Probable acyl-activating enzyme 1%2C peroxisomal (Arabidopsis thaliana OX%3D3702)
dAg1_00002255	2.03425	0.000457389	Protein of unknown function
dAg1_00038032	2.03235	0.0370284	Similar to UXT1: UDP-xylose transporter 1 (Arabidopsis thaliana OX%3D3702)
dAg1_00024389	2.02336	1.60091e-10	Similar to NPF2.2: Putative protein NRT1/ PTR FAMILY 2.2 (Arabidopsis thaliana OX%3D3702)
dAg1_00033237	2.01507	0.0102489	Similar to At1g73050: (R)-mandelonitrile lyase-like (Arabidopsis thaliana OX%3D3702)
dAg1_00026143	2.00047	0.0100091	Similar to ERF4: Ethylene-responsive transcription factor 4 (Arabidopsis thaliana OX%3D3702)
dAg1_00000286	1.99717	8.26954e-05	Similar to PER22: Peroxidase 22 (Arabidopsis thaliana OX%3D3702)
dAg1_00034372	1.99296	0.0110422	Similar to RKL1: Probable inactive receptor kinase At1g48480 (Arabidopsis thaliana OX%3D3702)
dAg1_00003474	1.991	0.0252111	Similar to SBTI1.1: Subtilisin-like protease SBT1.1 (Arabidopsis thaliana OX%3D3702)
dAg1_00024777	1.98928	0.0319172	Similar to SMXL3: Protein SMAX1-LIKE 3 (Arabidopsis thaliana OX%3D3702)
dAg1_00009221	1.9852	0.0185446	Similar to MLP168: MLP-like protein 168 (Arabidopsis thaliana OX%3D3702)
dAg1_00013074	1.98426	0.00275772	Similar to PILS1: Protein PIN-LIKES 1 (Arabidopsis thaliana OX%3D3702)
dAg1_00027478	1.98031	0.0436471	Similar to PERK12: Proline-rich receptor-like protein kinase PERK12 (Arabidopsis thaliana OX%3D3702)
dAg1_00039931	1.97104	0.0214146	Similar to At3g27390: Uncharacterized membrane protein At3g27390 (Arabidopsis thaliana OX%3D3702)
dAg1_00008061	1.95707	6.78345e-08	Similar to CESA4: Cellulose synthase A catalytic subunit 4 [UDP-forming] (Arabidopsis thaliana OX%3D3702)
dAg1_00044531	1.95481	6.04183e-05	Similar to GAST1: Protein GAST1 (Solanum lycopersicum OX%3D4081)
dAg1_00018066	1.94182	0.000245855	Similar to CYP86A8: Cytochrome P450 86A8 (Arabidopsis thaliana OX%3D3702)
dAg1_00003684	1.94072	3.01553e-06	Similar to PLIP1: Phospholipase A1 PLIP1%2C chloroplastic (Arabidopsis thaliana OX%3D3702)
dAg1_00006065	1.93354	0.0353148	Similar to CHUP1: Protein CHUP1%2C chloroplastic (Arabidopsis thaliana OX%3D3702)
dAg1_00012654	1.92257	0.00718049	Protein of unknown function
dAg1_00041916	1.917	0.00129684	Protein of unknown function
dAg1_00013278	1.90824	2.41878e-05	Similar to EXPA4: Expansin-A4 (Arabidopsis thaliana OX%3D3702)
dAg1_00034866	1.90672	4.26982e-05	Similar to AGO1A: Protein argonaute 1A (Oryza sativa subsp. japonica OX%3D39947)
dAg1_00020003	1.89172	0.0111884	Similar to TUBB8: Tubulin beta-8 chain (Arabidopsis thaliana OX%3D3702)
XLOC_006824	1.8836	5.69767e-08
dAg1_00038127	1.88027	0.0155726	Similar to MYB3R4: Transcription factor MYB3R-4 (Arabidopsis thaliana OX%3D3702)
dAg1_00022445	1.87924	0.0031527	Similar to CNGC4: Cyclic nucleotide-gated ion channel 4 (Arabidopsis thaliana OX%3D3702)
dAg1_00007578	1.8624	0.000585142	Protein of unknown function
dAg1_00012618	1.8487	0.00924031	Similar to WOX4: WUSCHEL-related homeobox 4 (Arabidopsis thaliana OX%3D3702)
dAg1_00009267	1.83572	0.0285985	Similar to BHLH30: Transcription factor bHLH30 (Arabidopsis thaliana OX%3D3702)
dAg1_00008137	1.82628	0.000121269	Similar to NET3A: Protein NETWORKED 3A (Arabidopsis thaliana OX%3D3702)
dAg1_00031952	1.81885	0.00352697	Similar to EBF2: EIN3-binding F-box protein 2 (Arabidopsis thaliana OX%3D3702)
dAg1_00020049	1.81727	3.00349e-07	Similar to DCR: BAHD acyltransferase DCR (Arabidopsis thaliana OX%3D3702)
dAg1_00010144	1.81191	0.000348401	Similar to GLN1-1: Glutamine synthetase cytosolic isozyme 1-1 (Oryza sativa subsp. japonica OX%3D39947)
dAg1_00043662	1.80532	0.00356389	Similar to DSC1: Disease resistance-like protein DSC1 (Arabidopsis thaliana OX%3D3702)
dAg1_00035178	1.80225	0.00433458	Protein of unknown function
XLOC_015275	1.79676	0.00897276
dAg1_00003317	1.79132	0.0363867	Protein of unknown function
dAg1_00012958	1.78806	0.028983	Similar to CRSP: CO(2)-response secreted protease (Arabidopsis thaliana OX%3D3702)
dAg1_00023304	1.78784	0.000212093	Similar to BGLU17: Beta-glucosidase 17 (Arabidopsis thaliana OX%3D3702)
dAg1_00035314	1.77594	0.00284057	Similar to ALKBH10B: RNA demethylase ALKBH10B (Arabidopsis thaliana OX%3D3702)
dAg1_00012771	1.76874	0.00452328	Protein of unknown function
dAg1_00044799	1.76707	1.60458e-08	Similar to RFS5: Probable galactinol--sucrose galactosyltransferase 5 (Arabidopsis thaliana OX%3D3702)
dAg1_00044012	1.76669	0.00895812	Similar to At2g25737: Sulfite exporter TauE/SafE family protein 3 (Arabidopsis thaliana OX%3D3702)
dAg1_00038026	1.76599	0.0371788	Similar to NCRK: Receptor-like serine/threonine-protein kinase NCRK (Arabidopsis thaliana OX%3D3702)
dAg1_00022424	1.7607	2.25255e-05	Similar to CNGC4: Cyclic nucleotide-gated ion channel 4 (Arabidopsis thaliana OX%3D3702)
dAg1_00033911	1.75655	0.0134821	Similar to CYCA2-1: Cyclin-A2-1 (Oryza sativa subsp. japonica OX%3D39947)
dAg1_00033779	1.75433	0.0212269	Similar to FLZ1: FCS-Like Zinc finger 1 (Arabidopsis thaliana OX%3D3702)
dAg1_00035465	1.74423	0.0296552	Similar to At2g25060: Early nodulin-like protein 1 (Arabidopsis thaliana OX%3D3702)
dAg1_00032675	1.74414	4.99575e-11	Similar to P5CS1: Delta-1-pyrroline-5-carboxylate synthase 1 (Oryza sativa subsp. japonica OX%3D39947)
dAg1_00010989	1.73988	8.76582e-06	Protein of unknown function
dAg1_00018111	1.72353	0.0165209	Similar to Endoglucanase (Phaseolus vulgaris OX%3D3885)
dAg1_00032249	1.71968	0.034994	Similar to FAD8: Temperature-sensitive sn-2 acyl-lipid omega-3 desaturase (ferredoxin)%2C chloroplastic (Arabidopsis thaliana OX%3D3702)
dAg1_00024887	1.71767	2.20076e-05	Similar to CYP734A1: Cytochrome P450 734A1 (Arabidopsis thaliana OX%3D3702)
dAg1_00021731	1.71554	0.0195705	Similar to At1g18250: Thaumatin-like protein (Arabidopsis thaliana OX%3D3702)
dAg1_00040227	1.71238	0.00767974	Similar to SKU5: Monocopper oxidase-like protein SKU5 (Arabidopsis thaliana OX%3D3702)
dAg1_00033603	1.70553	3.27585e-07	Similar to At1g21400: 2-oxoisovalerate dehydrogenase subunit alpha 1%2C mitochondrial (Arabidopsis thaliana OX%3D3702)
dAg1_00015618	1.70332	3.96355e-10	Similar to CHAT: (Z)-3-hexen-1-ol acetyltransferase (Arabidopsis thaliana OX%3D3702)
dAg1_00024454	1.69949	0.00336678	Similar to At5g49770: Probable leucine-rich repeat receptor-like protein kinase At5g49770 (Arabidopsis thaliana OX%3D3702)
dAg1_00006140	1.69828	0.00289124	Protein of unknown function
dAg1_00034185	1.69014	0.0133824	Similar to BGAL8: Beta-galactosidase 8 (Arabidopsis thaliana OX%3D3702)
dAg1_00033405	1.68987	0.00124766	Similar to SHN3: Ethylene-responsive transcription factor SHINE 3 (Arabidopsis thaliana OX%3D3702)
dAg1_00003495	1.68009	0.0107575	Similar to GLUB4: Glutelin type-B 4 (Oryza sativa subsp. japonica OX%3D39947)
dAg1_00043159	1.66689	0.00457757	Similar to EG1: Phospholipase A1 EG1%2C chloroplastic/mitochondrial (Oryza sativa subsp. indica OX%3D39946)
dAg1_00043156	1.66393	0.00484988	Protein of unknown function
dAg1_00031901	1.66182	3.13866e-05	Similar to AAE1: Probable acyl-activating enzyme 1%2C peroxisomal (Arabidopsis thaliana OX%3D3702)
dAg1_00043965	1.65196	6.07263e-06	Similar to MAN7: Mannan endo-1%2C4-beta-mannosidase 7 (Arabidopsis thaliana OX%3D3702)
dAg1_00038508	1.65165	0.00188931	Similar to ERF1-3: Eukaryotic peptide chain release factor subunit 1-3 (Arabidopsis thaliana OX%3D3702)
dAg1_00030962	1.64918	0.00101568	Similar to GSVIVT00026920001: Probable polygalacturonase (Vitis vinifera OX%3D29760)
dAg1_00028701	1.64756	1.4703e-08	Similar to AFP3: Ninja-family protein AFP3 (Arabidopsis thaliana OX%3D3702)
dAg1_00002611	1.6442	0.0140314	Similar to MSRB5: Peptide methionine sulfoxide reductase B5 (Oryza sativa subsp. japonica OX%3D39947)
dAg1_00038595	1.63905	0.000605467	Similar to PR-1: Pathogenesis-related protein PR-1 (Medicago truncatula OX%3D3880)
dAg1_00028818	1.63725	0.0290013	Similar to CHI: Chalcone--flavonone isomerase (Oryza sativa subsp. indica OX%3D39946)
dAg1_00019838	1.63593	2.62377e-05	Similar to ERL1: LRR receptor-like serine/threonine-protein kinase ERL1 (Arabidopsis thaliana OX%3D3702)
dAg1_00033578	1.62885	0.00477742	Similar to S-ACP-DES6: Stearoyl-[acyl-carrier-protein] 9-desaturase 6%2C chloroplastic (Arabidopsis thaliana OX%3D3702)
XLOC_001724	1.62776	3.89842e-07
dAg1_00011786	1.62726	0.00205797	Similar to At1g21400: 2-oxoisovalerate dehydrogenase subunit alpha 1%2C mitochondrial (Arabidopsis thaliana OX%3D3702)
dAg1_00011821	1.62115	0.00399488	Similar to SWEET1: Bidirectional sugar transporter SWEET1 (Arabidopsis thaliana OX%3D3702)
dAg1_00033260	1.61823	6.519e-05	Similar to HTH: Protein HOTHEAD (Arabidopsis thaliana OX%3D3702)
dAg1_00043155	1.61504	0.000542902	Protein of unknown function
dAg1_00035011	1.60457	0.00383471	Similar to TUBB2: Tubulin beta-2 chain (Oryza sativa subsp. japonica OX%3D39947)
dAg1_00010047	1.60344	0.00132305	Similar to DTX16: Protein DETOXIFICATION 16 (Arabidopsis thaliana OX%3D3702)
dAg1_00002757	1.59596	1.10379e-07	Similar to LACS1: Long chain acyl-CoA synthetase 1 (Arabidopsis thaliana OX%3D3702)
dAg1_00012955	1.593	1.52208e-06	Protein of unknown function
dAg1_00005185	1.59015	1.06237e-06	Similar to MES10: Methylesterase 10 (Arabidopsis thaliana OX%3D3702)
dAg1_00042564	1.58827	0.00105445	Protein of unknown function
dAg1_00044525	1.58282	1.14549e-05	Protein of unknown function
dAg1_00026210	1.57788	0.00452328	Similar to CNGC4: Cyclic nucleotide-gated ion channel 4 (Arabidopsis thaliana OX%3D3702)
dAg1_00024364	1.57748	8.22879e-06	Similar to ICR2: Interactor of constitutive active ROPs 2%2C chloroplastic (Arabidopsis thaliana OX%3D3702)
dAg1_00008925	1.575	7.30301e-10	Similar to CER26: Protein ECERIFERUM 26 (Arabidopsis thaliana OX%3D3702)
dAg1_00006440	1.56904	0.0226016	Similar to CAX3: Vacuolar cation/proton exchanger 3 (Arabidopsis thaliana OX%3D3702)
dAg1_00027442	1.56415	0.00533025	Similar to PRO1: Profilin-1 (Solanum lycopersicum OX%3D4081)
dAg1_00023279	1.56414	0.00581898	Protein of unknown function
dAg1_00020934	1.56174	0.0118363	Similar to At4g24790: Protein STICHEL-like 2 (Arabidopsis thaliana OX%3D3702)
dAg1_00022417	1.5585	0.00461054	Protein of unknown function
dAg1_00012202	1.52396	0.0208919	Protein of unknown function
dAg1_00043158	1.51894	0.0160711	Protein of unknown function
dAg1_00017959	1.51333	0.0271299	Similar to SBT1.2: Subtilisin-like protease SBT1.2 (Arabidopsis thaliana OX%3D3702)
dAg1_00019350	1.51278	1.28268e-06	Similar to AHB2: Non-symbiotic hemoglobin 2 (Arabidopsis thaliana OX%3D3702)
dAg1_00015613	1.50921	1.47325e-05	Similar to CHAT: (Z)-3-hexen-1-ol acetyltransferase (Arabidopsis thaliana OX%3D3702)
XLOC_012854	1.50466	0.00798589
dAg1_00015277	1.50001	0.0293489	Similar to NPF6.3: Protein NRT1/ PTR FAMILY 6.3 (Arabidopsis thaliana OX%3D3702)
dAg1_00013573	1.49824	0.0206941	Similar to At2g23790: Calcium uniporter protein 2%2C mitochondrial (Arabidopsis thaliana OX%3D3702)
dAg1_00026101	1.49671	2.05503e-07	Similar to MIP1A: B-box domain protein 30 (Arabidopsis thaliana OX%3D3702)
dAg1_00032966	1.49032	0.0119484	Similar to ESK1: Protein ESKIMO 1 (Arabidopsis thaliana OX%3D3702)
dAg1_00016954	1.4761	2.53433e-07	Similar to LTP10: Non-specific lipid-transfer protein 10 (Arabidopsis thaliana OX%3D3702)
dAg1_00038302	1.47314	4.62874e-06	Similar to DOF5.3: Dof zinc finger protein DOF5.3 (Arabidopsis thaliana OX%3D3702)
dAg1_00012956	1.47058	1.4248e-05	Similar to EXL3: GDSL esterase/lipase EXL3 (Arabidopsis thaliana OX%3D3702)
dAg1_00022773	1.46895	0.00793634	Similar to APF2: Aspartyl protease family protein 2 (Arabidopsis thaliana OX%3D3702)
dAg1_00041017	1.46813	0.00049033	Similar to KIN14C: Kinesin-like protein KIN-14C (Arabidopsis thaliana OX%3D3702)
dAg1_00014109	1.46311	0.029203	Similar to MET1B: DNA (cytosine-5)-methyltransferase 1B (Oryza sativa subsp. japonica OX%3D39947)
dAg1_00040925	1.4627	0.0218768	Similar to CIP7: COP1-interacting protein 7 (Arabidopsis thaliana OX%3D3702)
dAg1_00038005	1.45941	0.000384872	Similar to BGAL8: Beta-galactosidase 8 (Arabidopsis thaliana OX%3D3702)
dAg1_00043851	1.45	0.0468593	Similar to At5g66150: Probable alpha-mannosidase At5g66150 (Arabidopsis thaliana OX%3D3702)
dAg1_00028868	1.4486	0.0120954	Similar to CYB561D: Probable transmembrane ascorbate ferrireductase 4 (Arabidopsis thaliana OX%3D3702)
dAg1_00042188	1.44816	0.000551222	Similar to CUT1: 3-ketoacyl-CoA synthase 6 (Arabidopsis thaliana OX%3D3702)
XLOC_032782	1.44366	0.00100627
dAg1_00005622	1.44053	8.15533e-07	Similar to ROPGEF7: Rop guanine nucleotide exchange factor 7 (Arabidopsis thaliana OX%3D3702)
dAg1_00038473	1.44033	0.000410602	Similar to AUG8: AUGMIN subunit 8 (Arabidopsis thaliana OX%3D3702)
dAg1_00000296	1.43787	0.000415004	Similar to CALS3: Callose synthase 3 (Arabidopsis thaliana OX%3D3702)
dAg1_00005279	1.42329	3.26835e-05	Similar to At4g34500: Probable receptor-like serine/threonine-protein kinase At4g34500 (Arabidopsis thaliana OX%3D3702)
dAg1_00021683	1.42065	0.00973848	Similar to RKL1: Probable inactive receptor kinase At1g48480 (Arabidopsis thaliana OX%3D3702)
dAg1_00032916	1.40875	0.0143276	Similar to CPRD49: GDSL esterase/lipase CPRD49 (Arabidopsis thaliana OX%3D3702)
dAg1_00032273	1.3946	0.00948657	Similar to BXL4: Beta-D-xylosidase 4 (Arabidopsis thaliana OX%3D3702)
dAg1_00028876	1.38677	0.00250566	Similar to BHLH30: Transcription factor bHLH30 (Arabidopsis thaliana OX%3D3702)
dAg1_00035698	1.38032	0.0146745	Similar to HEXO3: Beta-hexosaminidase 3 (Arabidopsis thaliana OX%3D3702)
dAg1_00010348	1.3683	0.000123424	Protein of unknown function
XLOC_033935	1.35319	0.000368054
dAg1_00041204	1.34304	0.00143649	Similar to KIN14F: Kinesin-like protein KIN-14F (Arabidopsis thaliana OX%3D3702)
dAg1_00025785	1.33553	0.0411464	Similar to PME53: Probable pectinesterase 53 (Arabidopsis thaliana OX%3D3702)
dAg1_00017038	1.33478	6.84548e-05	Similar to RD22: BURP domain protein RD22 (Arabidopsis thaliana OX%3D3702)
dAg1_00015620	1.32863	0.00552741	Similar to GA1: Ent-copalyl diphosphate synthase%2C chloroplastic (Arabidopsis thaliana OX%3D3702)
dAg1_00019791	1.32226	0.0116967	Similar to SERK4: LRR receptor kinase SERK2 (Oryza sativa subsp. japonica OX%3D39947)
dAg1_00013903	1.3201	4.21526e-07	Similar to HMA2: Cadmium/zinc-transporting ATPase HMA2 (Arabidopsis thaliana OX%3D3702)
dAg1_00025511	1.31927	0.00852268	Similar to GAE1: UDP-glucuronate 4-epimerase 1 (Arabidopsis thaliana OX%3D3702)
dAg1_00009260	1.31364	2.47511e-05	Similar to ABCG21: ABC transporter G family member 21 (Arabidopsis thaliana OX%3D3702)
dAg1_00013171	1.31277	0.0148509	Protein of unknown function
dAg1_00018601	1.31192	1.52037e-05	Similar to AVT3B: Amino acid transporter AVT3B (Arabidopsis thaliana OX%3D3702)
dAg1_00025017	1.30948	0.00154375	Protein of unknown function
dAg1_00009678	1.30604	4.88741e-05	Similar to AGAL1: Alpha-galactosidase 1 (Arabidopsis thaliana OX%3D3702)
dAg1_00004123	1.30417	0.0123889	Similar to Histone H2A.1 (Solanum lycopersicum OX%3D4081)
dAg1_00022482	1.30399	0.0124782	Similar to At5g53970: Probable aminotransferase TAT2 (Arabidopsis thaliana OX%3D3702)
dAg1_00005843	1.28552	0.0180863	Similar to PPA4: Soluble inorganic pyrophosphatase 4 (Arabidopsis thaliana OX%3D3702)
dAg1_00012373	1.27459	0.00457114	Similar to REN1: Rho GTPase-activating protein REN1 (Arabidopsis thaliana OX%3D3702)
dAg1_00033147	1.25394	0.026764	Similar to IRK: Probable LRR receptor-like serine/threonine-protein kinase IRK (Arabidopsis thaliana OX%3D3702)
dAg1_00024775	1.24949	0.00631014	Similar to At5g06290: 2-Cys peroxiredoxin BAS1-like%2C chloroplastic (Arabidopsis thaliana OX%3D3702)
dAg1_00027408	1.2465	0.000110543	Similar to AAE13: Malonate--CoA ligase (Arabidopsis thaliana OX%3D3702)
dAg1_00005623	1.24457	0.00215086	Protein of unknown function
dAg1_00043922	1.24347	0.00365441	Similar to BAK1: BRASSINOSTEROID INSENSITIVE 1-associated receptor kinase 1 (Arabidopsis thaliana OX%3D3702)
dAg1_00034856	1.24318	1.46355e-07	Similar to CSLA2: Glucomannan 4-beta-mannosyltransferase 2 (Arabidopsis thaliana OX%3D3702)
dAg1_00027853	1.24088	1.69173e-07	Similar to CER2: Protein ECERIFERUM 2 (Arabidopsis thaliana OX%3D3702)
dAg1_00035893	1.24055	1.48498e-05	Similar to CYP77A4: Cytochrome P450 77A4 (Arabidopsis thaliana OX%3D3702)
dAg1_00031754	1.23842	1.69173e-07	Protein of unknown function
dAg1_00044910	1.23618	6.84548e-05	Similar to At4g18596: Pollen-specific protein-like At4g18596 (Arabidopsis thaliana OX%3D3702)
dAg1_00021403	1.23342	0.0298772	Similar to MYB96: Transcription factor MYB96 (Arabidopsis thaliana OX%3D3702)
dAg1_00027126	1.22628	0.0091287	Similar to SPL6: Squamosa promoter-binding-like protein 6 (Arabidopsis thaliana OX%3D3702)
dAg1_00017721	1.21219	0.000781903	Similar to DYW10: Pentatricopeptide repeat-containing protein At4g16835%2C mitochondrial (Arabidopsis thaliana OX%3D3702)
dAg1_00022239	1.20628	0.00631014	Similar to GALS2: Galactan beta-1%2C4-galactosyltransferase GALS2 (Arabidopsis thaliana OX%3D3702)
dAg1_00032544	1.1987	0.00457752	Similar to KCS12: 3-ketoacyl-CoA synthase 12 (Arabidopsis thaliana OX%3D3702)
dAg1_00007846	1.19581	0.000761738	Similar to SULTR3%3B1: Sulfate transporter 3.1 (Arabidopsis thaliana OX%3D3702)
dAg1_00034987	1.19477	0.0235862	Similar to PP2CA: Protein phosphatase 2C 37 (Arabidopsis thaliana OX%3D3702)
XLOC_057510	1.18723	0.00131362
dAg1_00021316	1.17839	0.0173291	Similar to PDCB3: PLASMODESMATA CALLOSE-BINDING PROTEIN 3 (Arabidopsis thaliana OX%3D3702)
dAg1_00003574	1.16841	0.0436974	Similar to GPAT4: Glycerol-3-phosphate 2-O-acyltransferase 4 (Arabidopsis thaliana OX%3D3702)
dAg1_00029345	1.16832	0.000909212	Similar to HAT5: Homeobox-leucine zipper protein HAT5 (Arabidopsis thaliana OX%3D3702)
dAg1_00025621	1.16776	0.00396343	Similar to YAB5: Axial regulator YABBY 5 (Arabidopsis thaliana OX%3D3702)
dAg1_00044082	1.16713	0.0386339	Similar to STE1: Delta(7)-sterol-C5(6)-desaturase 1 (Arabidopsis thaliana OX%3D3702)
dAg1_00005924	1.14983	0.0062223	Similar to At5g03610: GDSL esterase/lipase At5g03610 (Arabidopsis thaliana OX%3D3702)
dAg1_00039578	1.14575	0.00133829	Protein of unknown function
dAg1_00037762	1.14454	0.0126827	Similar to UXS5: UDP-glucuronic acid decarboxylase 5 (Arabidopsis thaliana OX%3D3702)
dAg1_00019436	1.14228	0.00941644	Similar to UGT85A2: UDP-glycosyltransferase 85A2 (Arabidopsis thaliana OX%3D3702)
dAg1_00033871	1.1408	0.00358107	Protein of unknown function
dAg1_00021178	1.13823	0.0111884	Similar to CBP60A: Calmodulin-binding protein 60 A (Arabidopsis thaliana OX%3D3702)
dAg1_00011889	1.13407	0.000950255	Similar to MFL1: Protein MITOFERRINLIKE 1%2C chloroplastic (Arabidopsis thaliana OX%3D3702)
dAg1_00033365	1.13368	0.002057	Similar to DTX35: Protein DETOXIFICATION 35 (Arabidopsis thaliana OX%3D3702)
dAg1_00008982	1.13314	0.0246695	Protein of unknown function
dAg1_00025611	1.12172	0.00161078	Similar to HHP1: Heptahelical transmembrane protein 1 (Arabidopsis thaliana OX%3D3702)
dAg1_00026162	1.11851	0.00595433	Similar to CNGC4: Cyclic nucleotide-gated ion channel 4 (Arabidopsis thaliana OX%3D3702)
dAg1_00015345	1.11424	2.15336e-05	Similar to SHT: Spermidine hydroxycinnamoyl transferase (Arabidopsis thaliana OX%3D3702)
dAg1_00030998	1.11127	0.000330234	Similar to GBF3: G-box-binding factor 3 (Arabidopsis thaliana OX%3D3702)
dAg1_00013239	1.11093	0.0285353	Similar to PIP2-1: Aquaporin PIP2-1 (Zea mays OX%3D4577)
dAg1_00016898	1.10994	7.41088e-06	Similar to CER1: Very-long-chain aldehyde decarbonylase CER1 (Arabidopsis thaliana OX%3D3702)
dAg1_00031124	1.10744	0.00538159	Similar to Os02g0245800: Potassium channel KAT1 (Oryza sativa subsp. japonica OX%3D39947)
dAg1_00004031	1.1057	4.26982e-05	Protein of unknown function
dAg1_00004805	1.10477	0.000195084	Similar to F3H-2: Flavanone 3-dioxygenase 2 (Oryza sativa subsp. japonica OX%3D39947)
dAg1_00006783	1.10417	0.00452328	Similar to LE16: Non-specific lipid-transfer protein 2 (Solanum lycopersicum OX%3D4081)
dAg1_00017278	1.10283	1.47325e-05	Similar to At2g26860: FBD-associated F-box protein At2g26860 (Arabidopsis thaliana OX%3D3702)
dAg1_00018851	1.10089	0.000495394	Similar to SBT1.7: Subtilisin-like protease SBT1.7 (Arabidopsis thaliana OX%3D3702)
dAg1_00008236	1.09096	0.0118363	Similar to At4g02290: Endoglucanase 17 (Arabidopsis thaliana OX%3D3702)
dAg1_00020819	1.09034	0.0058692	Similar to ABCG11: ABC transporter G family member 11 (Arabidopsis thaliana OX%3D3702)
dAg1_00020458	1.08727	0.0255436	Similar to MET1: Protein MET1%2C chloroplastic (Arabidopsis thaliana OX%3D3702)
dAg1_00031123	1.08535	8.76582e-06	Similar to SKOR: Potassium channel SKOR (Arabidopsis thaliana OX%3D3702)
XLOC_021770	1.08446	0.0168182
XLOC_038724	1.07659	5.59467e-05
dAg1_00037775	1.07587	0.00118604	Similar to XTH32: Probable xyloglucan endotransglucosylase/hydrolase protein 32 (Arabidopsis thaliana OX%3D3702)
XLOC_053322	1.07545	0.0430873
dAg1_00008370	1.07444	0.0035326	Protein of unknown function
dAg1_00017281	1.06842	0.00188066	Protein of unknown function
dAg1_00010127	1.06209	8.22879e-06	Similar to PAS2A: Very-long-chain (3R)-3-hydroxyacyl-CoA dehydratase PASTICCINO 2A (Oryza sativa subsp. japonica OX%3D39947)
dAg1_00034360	1.06161	0.0335296	Similar to IRX10L: Probable beta-1%2C4-xylosyltransferase IRX10L (Arabidopsis thaliana OX%3D3702)
dAg1_00017082	1.05583	0.00476025	Protein of unknown function
dAg1_00011425	1.04913	0.0256184	Protein of unknown function
dAg1_00018871	1.03845	0.0096586	Similar to AP2: Floral homeotic protein APETALA 2 (Arabidopsis thaliana OX%3D3702)
dAg1_00027585	1.03706	0.0131577	Similar to ABP19A: Auxin-binding protein ABP19a (Prunus persica OX%3D3760)
dAg1_00021826	1.03254	6.1353e-07	Similar to LYM1: LysM domain-containing GPI-anchored protein 1 (Arabidopsis thaliana OX%3D3702)
dAg1_00042893	1.02883	0.000638196	Protein of unknown function
dAg1_00035088	1.02597	0.0128695	Similar to GSVIVT00023967001: Peroxidase 4 (Vitis vinifera OX%3D29760)
dAg1_00015282	1.01748	0.00924031	Protein of unknown function
dAg1_00040929	1.01608	0.0146088	Protein of unknown function
dAg1_00039253	1.01441	0.00275521	Protein of unknown function
dAg1_00004102	1.01209	0.0184805	Similar to At1g28590: GDSL esterase/lipase At1g28590 (Arabidopsis thaliana OX%3D3702)
dAg1_00003094	1.00925	0.000171389	Similar to YLS3: Protein YLS3 (Arabidopsis thaliana OX%3D3702)
dAg1_00020082	1.00735	0.0121642	Protein of unknown function
dAg1_00002992	1.0023	0.00681692	Similar to NFYA9: Nuclear transcription factor Y subunit A-9 (Arabidopsis thaliana OX%3D3702)
dAg1_00018160	1.0007	5.3542e-07	Protein of unknown function
dAg1_00005766	0.995449	0.000210584	Similar to AKR4C10: Aldo-keto reductase family 4 member C10 (Arabidopsis thaliana OX%3D3702)
dAg1_00030223	0.988896	0.00129413	Similar to ABCG32: ABC transporter G family member 32 (Arabidopsis thaliana OX%3D3702)
dAg1_00033862	0.981468	0.00883542	Similar to PRR1: Pinoresinol reductase 1 (Arabidopsis thaliana OX%3D3702)
dAg1_00023855	0.978809	0.0111884	Similar to KIN7D: Kinesin-like protein KIN-7D%2C mitochondrial (Arabidopsis thaliana OX%3D3702)
dAg1_00005825	0.97461	0.000194874	Similar to RHC1A: Probable E3 ubiquitin-protein ligase RHC1A (Arabidopsis thaliana OX%3D3702)
dAg1_00031668	0.96718	0.00100624	Similar to UXS6: UDP-glucuronic acid decarboxylase 6 (Arabidopsis thaliana OX%3D3702)
dAg1_00028956	0.965444	0.00972362	Similar to CSE: Caffeoylshikimate esterase (Arabidopsis thaliana OX%3D3702)
dAg1_00013238	0.963996	0.02611	Similar to PIP2-4: Aquaporin PIP2-4 (Zea mays OX%3D4577)
dAg1_00041224	0.962951	0.000373754	Similar to At1g55760: BTB/POZ domain-containing protein At1g55760 (Arabidopsis thaliana OX%3D3702)
dAg1_00027763	0.958598	0.000101261	Similar to ACC1: Acetyl-CoA carboxylase 1 (Arabidopsis thaliana OX%3D3702)
XLOC_009457	0.957828	0.00221825
dAg1_00012445	0.952872	0.0083926	Similar to HEMA1: Glutamyl-tRNA reductase 1%2C chloroplastic (Cucumis sativus OX%3D3659)
dAg1_00016789	0.943982	0.00336678	Similar to YBEY: Endoribonuclease YBEY%2C chloroplastic (Arabidopsis thaliana OX%3D3702)
dAg1_00020886	0.943105	0.0150239	Similar to 4CLL9: 4-coumarate--CoA ligase-like 9 (Arabidopsis thaliana OX%3D3702)
dAg1_00028399	0.940701	0.00129684	Similar to CTL2: Chitinase-like protein 2 (Arabidopsis thaliana OX%3D3702)
XLOC_036101	0.937724	4.04878e-05
dAg1_00018140	0.937175	0.00452328	Similar to VHA-E3: V-type proton ATPase subunit E3 (Arabidopsis thaliana OX%3D3702)
dAg1_00000287	0.934031	0.00112677	Similar to PER53: Peroxidase 53 (Arabidopsis thaliana OX%3D3702)
dAg1_00015612	0.933553	0.00976703	Similar to AT4: Acyl transferase 4 (Oryza sativa subsp. japonica OX%3D39947)
dAg1_00027872	0.93193	0.000743717	Similar to AAP1: Amino acid permease 1 (Arabidopsis thaliana OX%3D3702)
dAg1_00015365	0.929057	0.0193308	Similar to GDH1: Glycine cleavage system H protein 1%2C mitochondrial (Arabidopsis thaliana OX%3D3702)
dAg1_00043925	0.926192	0.00398451	Similar to ALDH3F1: Aldehyde dehydrogenase family 3 member F1 (Arabidopsis thaliana OX%3D3702)
dAg1_00005417	0.915724	7.66606e-05	Similar to BC1L6: COBRA-like protein 1 (Oryza sativa subsp. japonica OX%3D39947)
dAg1_00011303	0.915002	0.0212761	Similar to CYP97A3: Protein LUTEIN DEFICIENT 5%2C chloroplastic (Arabidopsis thaliana OX%3D3702)
dAg1_00014371	0.889425	0.00233295	Similar to SVR3: Putative elongation factor TypA-like SVR3%2C chloroplastic (Arabidopsis thaliana OX%3D3702)
dAg1_00028406	0.883202	0.00595906	Protein of unknown function
dAg1_00025176	0.876343	0.00231978	Similar to JAL3: Jacalin-related lectin 3 (Arabidopsis thaliana OX%3D3702)
dAg1_00002765	0.870223	0.0123889	Similar to GOLS1: Galactinol synthase 1 (Arabidopsis thaliana OX%3D3702)
dAg1_00022072	0.870205	0.00034204	Similar to HTH: Protein HOTHEAD (Arabidopsis thaliana OX%3D3702)
dAg1_00013004	0.868429	0.00586153	Similar to COR47: Dehydrin COR47 (Arabidopsis thaliana OX%3D3702)
dAg1_00044069	0.86826	0.0118716	Similar to RBCS-2A: Ribulose bisphosphate carboxylase small chain 2A%2C chloroplastic (Solanum lycopersicum OX%3D4081)
dAg1_00014553	0.866778	0.00108656	Similar to LOX1.1: Linoleate 9S-lipoxygenase A (Solanum lycopersicum OX%3D4081)
dAg1_00032499	0.864485	9.31413e-05	Protein of unknown function
dAg1_00014211	0.859862	0.0112449	Protein of unknown function
dAg1_00037354	0.858992	0.00658257	Similar to SPS4: Probable sucrose-phosphate synthase 4 (Arabidopsis thaliana OX%3D3702)
dAg1_00012391	0.854235	0.000969021	Protein of unknown function
dAg1_00037651	0.85368	0.000431193	Similar to ABCG15: ABC transporter G family member 15 (Arabidopsis thaliana OX%3D3702)
XLOC_040600	0.842927	0.0235862
dAg1_00013526	0.835602	0.0105724	Similar to AMY3: Alpha-amylase 3%2C chloroplastic (Arabidopsis thaliana OX%3D3702)
dAg1_00016589	0.832822	0.0118849	Protein of unknown function
dAg1_00000423	0.829152	0.0408571	Similar to TMK3: Receptor-like kinase TMK3 (Arabidopsis thaliana OX%3D3702)
dAg1_00043080	0.824345	0.00791608	Protein of unknown function
dAg1_00034954	0.82137	0.000839902	Similar to HSP70-1: Heat shock 70 kDa protein 1 (Arabidopsis thaliana OX%3D3702)
dAg1_00043740	0.817767	0.00158236	Protein of unknown function
dAg1_00007703	0.817292	0.0349748	Similar to PSB28: Photosystem II reaction center PSB28 protein%2C chloroplastic (Oryza sativa subsp. japonica OX%3D39947)
dAg1_00033605	0.817049	0.00089341	Protein of unknown function
dAg1_00008371	0.815664	0.00923921	Similar to NET1A: Protein NETWORKED 1A (Arabidopsis thaliana OX%3D3702)
dAg1_00043915	0.814464	0.010719	Protein of unknown function
dAg1_00040722	0.813064	0.0058013	Similar to VIT_01s0010g01870: CASP-like protein 2A1 (Vitis vinifera OX%3D29760)
dAg1_00007403	0.811522	0.00329091	Similar to CYP82C4: Xanthotoxin 5-hydroxylase CYP82C4 (Arabidopsis thaliana OX%3D3702)
dAg1_00031658	0.796805	0.00633024	Similar to ECR: Very-long-chain enoyl-CoA reductase (Arabidopsis thaliana OX%3D3702)
dAg1_00028269	0.796193	0.00120133	Similar to UGT84A4: UDP-glycosyltransferase 84A4 (Arabidopsis thaliana OX%3D3702)
dAg1_00004714	0.795831	0.0341648	Protein of unknown function
dAg1_00030033	0.794465	0.00274323	Similar to SPL12: Squamosa promoter-binding-like protein 12 (Oryza sativa subsp. indica OX%3D39946)
dAg1_00022557	0.791409	0.00710096	Similar to GLO5: Peroxisomal (S)-2-hydroxy-acid oxidase GLO5 (Arabidopsis thaliana OX%3D3702)
dAg1_00005816	0.790648	0.013828	Similar to XBAT31: Putative E3 ubiquitin-protein ligase XBAT31 (Arabidopsis thaliana OX%3D3702)
dAg1_00038489	0.790157	0.00587218	Similar to EIX2: Receptor-like protein EIX2 (Solanum lycopersicum OX%3D4081)
dAg1_00004890	0.789916	0.00336678	Similar to PPA6: Soluble inorganic pyrophosphatase 6%2C chloroplastic (Arabidopsis thaliana OX%3D3702)
dAg1_00019840	0.785535	0.0122038	Similar to NEET: CDGSH iron-sulfur domain-containing protein NEET (Arabidopsis thaliana OX%3D3702)
dAg1_00042855	0.783355	0.0195705	Protein of unknown function
dAg1_00041151	0.780332	0.0129184	Protein of unknown function
dAg1_00010307	0.773484	0.000271648	Similar to REM4.1: Remorin 4.1 (Arabidopsis thaliana OX%3D3702)
dAg1_00003679	0.77208	0.00332372	Similar to STR4: Rhodanese-like domain-containing protein 4%2C chloroplastic (Arabidopsis thaliana OX%3D3702)
dAg1_00008656	0.771968	0.0125731	Similar to At2g33255: Haloacid dehalogenase-like hydrolase domain-containing protein At2g33255 (Arabidopsis thaliana OX%3D3702)
dAg1_00011681	0.768849	0.00897276	Similar to At5g57670: Probable receptor-like serine/threonine-protein kinase At5g57670 (Arabidopsis thaliana OX%3D3702)
dAg1_00036517	0.75297	0.0241858	Similar to EMB3003: Dihydrolipoyllysine-residue acetyltransferase component 5 of pyruvate dehydrogenase complex%2C chloroplastic (Arabidopsis thaliana OX%3D3702)
dAg1_00008683	0.752598	0.0212269	Similar to PR10-1: Class-10 pathogenesis-related protein 1 (Medicago truncatula OX%3D3880)
dAg1_00044057	0.750809	0.00224509	Similar to CUT1: 3-ketoacyl-CoA synthase 6 (Arabidopsis thaliana OX%3D3702)
dAg1_00028121	0.749052	0.022021	Similar to PILS1: Protein PIN-LIKES 1 (Arabidopsis thaliana OX%3D3702)
dAg1_00028807	0.746798	0.00920006	Similar to SAMDC3: S-adenosylmethionine decarboxylase proenzyme 3 (Arabidopsis thaliana OX%3D3702)
dAg1_00001695	0.744849	0.00863284	Similar to CYP707A4: Abscisic acid 8'-hydroxylase 4 (Arabidopsis thaliana OX%3D3702)
dAg1_00015958	0.72451	0.00612723	Similar to Cysteine synthase%2C chloroplastic/chromoplastic (Capsicum annuum OX%3D4072)
dAg1_00017564	0.712173	0.00405021	Similar to TPS5: Alpha%2Calpha-trehalose-phosphate synthase [UDP-forming] 5 (Arabidopsis thaliana OX%3D3702)
dAg1_00008689	0.711321	0.00288597	Similar to BAM1: Beta-amylase 1%2C chloroplastic (Arabidopsis thaliana OX%3D3702)
dAg1_00005313	0.703982	0.00327119	Similar to HISN7: Bifunctional phosphatase IMPL2%2C chloroplastic (Arabidopsis thaliana OX%3D3702)
dAg1_00011542	0.697042	0.00185681	Similar to DPE1: 4-alpha-glucanotransferase DPE1%2C chloroplastic/amyloplastic (Arabidopsis thaliana OX%3D3702)
dAg1_00020199	0.668261	0.00143403	Similar to CSE: Caffeoylshikimate esterase (Arabidopsis thaliana OX%3D3702)

## Sheet: Table S4
Table S4. Genes downregulated in Katahdin at recovery after drought.
Gene	log2Fold.change_DEseq2	Adjusted.p.value_DEseq2	Description
dAg1_00024689	-6.82965	0.000354721	Similar to TIP1-1: Aquaporin TIP1-1 (Arabidopsis thaliana OX%3D3702)
XLOC_041294	-4.66103	4.97735e-06
XLOC_003747	-3.7737	0.000271648
dAg1_00032084	-3.57737	0.00807023	Similar to RLP43: Receptor-like protein 43 (Arabidopsis thaliana OX%3D3702)
dAg1_00014445	-3.16683	1.67217e-28	Similar to SVR3: Putative elongation factor TypA-like SVR3%2C chloroplastic (Arabidopsis thaliana OX%3D3702)
dAg1_00005307	-3.13993	1.66631e-16	Similar to SFH12: Phosphatidylinositol/phosphatidylcholine transfer protein SFH12 (Arabidopsis thaliana OX%3D3702)
dAg1_00028586	-2.98075	0.0203515	Similar to RLP6: Receptor-like protein 6 (Arabidopsis thaliana OX%3D3702)
dAg1_00020080	-2.83867	0.0461243	Similar to RASI: Alpha-amylase/subtilisin inhibitor (Oryza sativa subsp. japonica OX%3D39947)
dAg1_00035952	-2.72011	5.79064e-06	Similar to PK1: Putative receptor protein kinase ZmPK1 (Zea mays OX%3D4577)
dAg1_00006298	-2.69472	0.00300627	Similar to PRB1: Pathogenesis-related protein 1 (Arabidopsis thaliana OX%3D3702)
dAg1_00035721	-2.67837	1.34335e-06	Similar to BFT: Protein BROTHER of FT and TFL 1 (Arabidopsis thaliana OX%3D3702)
dAg1_00011772	-2.66383	0.0267866	Similar to PCMP-E44: Pentatricopeptide repeat-containing protein At2g36730 (Arabidopsis thaliana OX%3D3702)
dAg1_00004106	-2.6607	0.0226016	Similar to LOX1.1: Linoleate 9S-lipoxygenase A (Solanum lycopersicum OX%3D4081)
dAg1_00012686	-2.60919	4.73189e-13	Similar to PLP3: Patatin-like protein 3 (Arabidopsis thaliana OX%3D3702)
dAg1_00027504	-2.56439	0.00336678	Similar to CYP707A1: Abscisic acid 8'-hydroxylase 1 (Arabidopsis thaliana OX%3D3702)
dAg1_00028520	-2.47768	0.000204524	Similar to RLP53: Receptor-like protein 53 (Arabidopsis thaliana OX%3D3702)
dAg1_00028882	-2.39307	1.33005e-11	Similar to RAV1: AP2/ERF and B3 domain-containing transcription factor RAV1 (Arabidopsis thaliana OX%3D3702)
dAg1_00010194	-2.35863	0.0417633	Similar to CEPR1: Receptor protein-tyrosine kinase CEPR1 (Arabidopsis thaliana OX%3D3702)
dAg1_00024691	-2.32447	1.57657e-09	Protein of unknown function
dAg1_00024175	-2.26109	0.0234846	Similar to WAKL5: Wall-associated receptor kinase-like 5 (Arabidopsis thaliana OX%3D3702)
dAg1_00036801	-2.24257	0.019642	Similar to At1g17990: Putative 12-oxophytodienoate reductase-like protein 2A (Arabidopsis thaliana OX%3D3702)
dAg1_00038783	-2.18596	0.000725401	Protein of unknown function
dAg1_00014675	-2.14361	0.000164326	Similar to At4g17620: Decapping nuclease DXO homolog%2C chloroplastic (Arabidopsis thaliana OX%3D3702)
dAg1_00044501	-2.14187	0.0442629	Protein of unknown function
dAg1_00020114	-2.13862	0.00512973	Protein of unknown function
dAg1_00027243	-2.08857	5.0243e-05	Similar to PR5K: PR5-like receptor kinase (Arabidopsis thaliana OX%3D3702)
dAg1_00000353	-2.08235	0.000123669	Similar to LECRK2: G-type lectin S-receptor-like serine/threonine-protein kinase LECRK2 (Oryza sativa subsp. indica OX%3D39946)
XLOC_044214	-2.0363	0.00429552
dAg1_00009299	-2.02666	0.0281288	Similar to At5g04720: Probable disease resistance protein At5g04720 (Arabidopsis thaliana OX%3D3702)
dAg1_00004522	-2.01979	0.00442461	Similar to ECT4: YTH domain-containing protein ECT4 (Arabidopsis thaliana OX%3D3702)
dAg1_00034132	-1.99847	0.0127029	Similar to GLR1.3: Glutamate receptor 1.3 (Arabidopsis thaliana OX%3D3702)
dAg1_00017283	-1.98796	0.0129482	Similar to CYP71D10: Cytochrome P450 71D10 (Glycine max OX%3D3847)
dAg1_00024550	-1.92532	1.40474e-06	Similar to HSP26-A: Probable glutathione S-transferase (Glycine max OX%3D3847)
dAg1_00028519	-1.91886	1.17648e-05	Similar to RLP33: Receptor-like protein 33 (Arabidopsis thaliana OX%3D3702)
dAg1_00016848	-1.91219	0.000766626	Similar to CCD1: Carotenoid 9%2C10(9'%2C10')-cleavage dioxygenase 1 (Arabidopsis thaliana OX%3D3702)
dAg1_00010245	-1.90832	0.00452328	Similar to FLS2: LRR receptor-like serine/threonine-protein kinase FLS2 (Arabidopsis thaliana OX%3D3702)
dAg1_00043118	-1.87755	0.000211186	Similar to CATHB2: Cathepsin B-like protease 2 (Arabidopsis thaliana OX%3D3702)
XLOC_008315	-1.87255	7.67179e-06
dAg1_00038830	-1.84009	0.029203	Protein of unknown function
dAg1_00006164	-1.81587	0.000897193	Similar to UGT86A1: UDP-glycosyltransferase 86A1 (Arabidopsis thaliana OX%3D3702)
dAg1_00006007	-1.81349	0.0308276	Protein of unknown function
dAg1_00005081	-1.80146	0.00294632	Protein of unknown function
dAg1_00022077	-1.79672	4.31831e-11	Similar to IDD7: Protein indeterminate-domain 7 (Arabidopsis thaliana OX%3D3702)
dAg1_00014162	-1.79265	0.00418891	Protein of unknown function
dAg1_00034665	-1.77532	1.69173e-07	Similar to HIPP07: Heavy metal-associated isoprenylated plant protein 7 (Arabidopsis thaliana OX%3D3702)
dAg1_00024340	-1.75306	0.000132443	Similar to OPR1: 12-oxophytodienoate reductase 1 (Solanum lycopersicum OX%3D4081)
dAg1_00015388	-1.74393	0.0123889	Similar to At3g19850: BTB/POZ domain-containing protein At3g19850 (Arabidopsis thaliana OX%3D3702)
dAg1_00035979	-1.74362	3.45563e-06	Similar to At1g61440: G-type lectin S-receptor-like serine/threonine-protein kinase At1g61440 (Arabidopsis thaliana OX%3D3702)
dAg1_00021899	-1.74018	0.00446617	Similar to Os09g0127800: Coatomer subunit alpha-3 (Oryza sativa subsp. japonica OX%3D39947)
dAg1_00020215	-1.73354	0.028983	Similar to FOLT1: Folate transporter 1%2C chloroplastic (Arabidopsis thaliana OX%3D3702)
dAg1_00028105	-1.71891	0.0100033	Similar to RPP13: Disease resistance protein RPP13 (Arabidopsis thaliana OX%3D3702)
dAg1_00004729	-1.65975	0.0031527	Protein of unknown function
dAg1_00014605	-1.60041	0.0010451	Similar to FCA: Flowering time control protein FCA (Arabidopsis thaliana OX%3D3702)
dAg1_00000707	-1.57597	0.0143276	Protein of unknown function
dAg1_00024569	-1.57345	0.00185439	Similar to LECRKS4: L-type lectin-domain containing receptor kinase S.4 (Arabidopsis thaliana OX%3D3702)
dAg1_00003959	-1.52334	0.00834075	Protein of unknown function
dAg1_00018007	-1.51559	0.000825374	Similar to OSM34: Osmotin-like protein OSM34 (Arabidopsis thaliana OX%3D3702)
dAg1_00040180	-1.49075	0.000934975	Similar to WRKY6: WRKY transcription factor 6 (Arabidopsis thaliana OX%3D3702)
XLOC_041308	-1.47975	7.32925e-05
dAg1_00028364	-1.40383	2.75315e-06	Similar to GAE6: UDP-glucuronate 4-epimerase 6 (Arabidopsis thaliana OX%3D3702)
dAg1_00042651	-1.38669	0.0147278	Similar to FLS2: LRR receptor-like serine/threonine-protein kinase FLS2 (Arabidopsis thaliana OX%3D3702)
XLOC_012548	-1.3728	1.71638e-08
dAg1_00028856	-1.36681	6.84527e-05	Protein of unknown function
dAg1_00017193	-1.36584	0.0169329	Similar to At1g28695: Uncharacterized protein At1g28695 (Arabidopsis thaliana OX%3D3702)
dAg1_00044733	-1.34046	0.000373118	Similar to At3g28050: WAT1-related protein At3g28050 (Arabidopsis thaliana OX%3D3702)
dAg1_00020687	-1.33065	0.0223756	Similar to LRK10L-2.4: LEAF RUST 10 DISEASE-RESISTANCE LOCUS RECEPTOR-LIKE PROTEIN KINASE-like 2.4 (Arabidopsis thaliana OX%3D3702)
dAg1_00028523	-1.32511	1.00912e-05	Similar to RLP32: Receptor-like protein 32 (Arabidopsis thaliana OX%3D3702)
dAg1_00043415	-1.32423	0.0120602	Protein of unknown function
dAg1_00002648	-1.30892	0.00203087	Protein of unknown function
dAg1_00012710	-1.30082	2.65069e-08	Similar to At4g33300: Probable disease resistance protein At4g33300 (Arabidopsis thaliana OX%3D3702)
dAg1_00021787	-1.29235	1.02439e-05	Protein of unknown function
dAg1_00034192	-1.29187	0.000220036	Similar to DOF1.7: Dof zinc finger protein DOF1.7 (Arabidopsis thaliana OX%3D3702)
dAg1_00015360	-1.28158	0.00102614	Similar to IP5P2: Type I inositol polyphosphate 5-phosphatase 2 (Arabidopsis thaliana OX%3D3702)
dAg1_00027684	-1.27514	0.00298889	Protein of unknown function
dAg1_00017823	-1.27322	3.8858e-05	Similar to PGSIP7: Putative glucuronosyltransferase PGSIP7 (Arabidopsis thaliana OX%3D3702)
dAg1_00012538	-1.26181	0.00600197	Similar to CYP81F1: Cytochrome P450 81F1 (Arabidopsis thaliana OX%3D3702)
XLOC_021174	-1.24048	0.000108535
dAg1_00034325	-1.23713	8.34307e-10	Similar to WRKY40: Probable WRKY transcription factor 40 (Arabidopsis thaliana OX%3D3702)
dAg1_00020256	-1.22099	3.39727e-06	Similar to SWEET10: Bidirectional sugar transporter SWEET10 (Arabidopsis thaliana OX%3D3702)
dAg1_00038769	-1.21602	1.35937e-06	Similar to IAA29: Auxin-responsive protein IAA29 (Arabidopsis thaliana OX%3D3702)
dAg1_00030783	-1.19777	2.90803e-06	Similar to At5g47530: Cytochrome b561 and DOMON domain-containing protein At5g47530 (Arabidopsis thaliana OX%3D3702)
dAg1_00015931	-1.18612	0.00457757	Similar to BHLH153: Transcription factor bHLH153 (Arabidopsis thaliana OX%3D3702)
dAg1_00027686	-1.18601	9.50964e-05	Similar to SGR: Protein STAY-GREEN homolog%2C chloroplastic (Capsicum annuum OX%3D4072)
dAg1_00000223	-1.17992	0.0074987	Similar to At5g67200: Probable inactive receptor kinase At5g67200 (Arabidopsis thaliana OX%3D3702)
dAg1_00005722	-1.17516	6.84548e-05	Similar to At3g50280: Uncharacterized acetyltransferase At3g50280 (Arabidopsis thaliana OX%3D3702)
dAg1_00020915	-1.17106	0.000431115	Similar to CRRSP38: Cysteine-rich repeat secretory protein 38 (Arabidopsis thaliana OX%3D3702)
dAg1_00035941	-1.16893	7.32925e-05	Similar to PR5K: PR5-like receptor kinase (Arabidopsis thaliana OX%3D3702)
dAg1_00020685	-1.1647	0.0285985	Protein of unknown function
dAg1_00044551	-1.15134	1.47325e-05	Similar to At5g67130: PI-PLC X domain-containing protein At5g67130 (Arabidopsis thaliana OX%3D3702)
dAg1_00023919	-1.13219	0.000382275	Protein of unknown function
XLOC_016122	-1.12994	0.000157637
dAg1_00042823	-1.11394	0.00691933	Similar to CAT5: Cationic amino acid transporter 5 (Arabidopsis thaliana OX%3D3702)
dAg1_00028102	-1.10577	8.76582e-06	Similar to CAT2: Catalase-2 (Arabidopsis thaliana OX%3D3702)
dAg1_00033822	-1.09453	5.52073e-05	Similar to WRKY24: WRKY transcription factor WRKY24 (Oryza sativa subsp. japonica OX%3D39947)
dAg1_00020476	-1.08054	1.37437e-05	Similar to MEBL: Membrane protein of ER body-like protein (Arabidopsis thaliana OX%3D3702)
dAg1_00012422	-1.07942	0.000980915	Protein of unknown function
dAg1_00013686	-1.06697	0.00422959	Similar to PAE8: Pectin acetylesterase 8 (Arabidopsis thaliana OX%3D3702)
dAg1_00016933	-1.05865	0.00120133	Similar to At4g27220: Probable disease resistance protein At4g27220 (Arabidopsis thaliana OX%3D3702)
dAg1_00004766	-1.05258	0.0010939	Protein of unknown function
dAg1_00011342	-1.05028	0.0017193	Similar to GAO: Germacrene A hydroxylase (Helianthus annuus OX%3D4232)
dAg1_00025508	-1.0362	0.02611	Similar to TET7: Tetraspanin-7 (Arabidopsis thaliana OX%3D3702)
dAg1_00000625	-1.02805	0.0414717	Similar to LRK10L-2.4: LEAF RUST 10 DISEASE-RESISTANCE LOCUS RECEPTOR-LIKE PROTEIN KINASE-like 2.4 (Arabidopsis thaliana OX%3D3702)
dAg1_00027764	-1.0265	0.00100624	Similar to FLZ6: FCS-Like Zinc finger 6 (Arabidopsis thaliana OX%3D3702)
dAg1_00014299	-1.02508	0.0110367	Protein of unknown function
dAg1_00043246	-1.02429	0.00533025	Similar to DHNAT1: 1%2C4-dihydroxy-2-naphthoyl-CoA thioesterase 1 (Arabidopsis thaliana OX%3D3702)
dAg1_00034490	-1.01275	6.23969e-05	Similar to HIR1: Hypersensitive-induced response protein 1 (Arabidopsis thaliana OX%3D3702)
dAg1_00009546	-1.01011	0.0249229	Similar to PCR2: Protein PLANT CADMIUM RESISTANCE 2 (Arabidopsis thaliana OX%3D3702)
dAg1_00019753	-0.9926	0.002057	Protein of unknown function
dAg1_00010070	-0.983496	4.59567e-05	Similar to SAPK1: Serine/threonine-protein kinase SAPK1 (Oryza sativa subsp. japonica OX%3D39947)
dAg1_00043787	-0.983238	8.26954e-05	Protein of unknown function
dAg1_00014458	-0.98004	0.00233295	Protein of unknown function
dAg1_00029876	-0.967682	0.00435798	Similar to DSPTP1B: Dual specificity protein phosphatase 1B (Arabidopsis thaliana OX%3D3702)
dAg1_00020959	-0.961828	0.00612252	Similar to SOBIR1: Leucine-rich repeat receptor-like serine/threonine/tyrosine-protein kinase SOBIR1 (Arabidopsis thaliana OX%3D3702)
dAg1_00011504	-0.945928	0.000215795	Similar to CYP714A2: Cytochrome P450 714A2 (Arabidopsis thaliana OX%3D3702)
XLOC_043535	-0.945037	0.000382141
dAg1_00009013	-0.935861	4.56707e-05	Similar to BHLH62: Transcription factor bHLH62 (Arabidopsis thaliana OX%3D3702)
dAg1_00005748	-0.934723	0.000431413	Similar to HMGB1: High mobility group B protein 1 (Arabidopsis thaliana OX%3D3702)
dAg1_00038694	-0.925724	0.00595906	Similar to At5g34940: Heparanase-like protein 3 (Arabidopsis thaliana OX%3D3702)
XLOC_002940	-0.921625	0.00329091
dAg1_00008470	-0.91644	0.00115682	Similar to NFP: Serine/threonine receptor-like kinase NFP (Medicago truncatula OX%3D3880)
dAg1_00021617	-0.909078	0.00564325	Similar to RBOHD: Respiratory burst oxidase homolog protein D (Arabidopsis thaliana OX%3D3702)
dAg1_00005290	-0.899843	0.0287633	Similar to BHLH63: Transcription factor bHLH63 (Arabidopsis thaliana OX%3D3702)
dAg1_00008117	-0.888515	0.000214306	Similar to At2g48020: Sugar transporter ERD6-like 7 (Arabidopsis thaliana OX%3D3702)
dAg1_00012612	-0.886067	2.47877e-05	Similar to At4g06744: Uncharacterized protein At4g06744 (Arabidopsis thaliana OX%3D3702)
dAg1_00030131	-0.879033	0.00348387	Protein of unknown function
dAg1_00008573	-0.875972	0.0147278	Similar to PHT1-7: Probable inorganic phosphate transporter 1-7 (Arabidopsis thaliana OX%3D3702)
dAg1_00023979	-0.873596	0.00473859	Protein of unknown function
dAg1_00028489	-0.867426	0.00530402	Protein of unknown function
XLOC_059814	-0.863502	0.013828
XLOC_032430	-0.855819	0.00477968
dAg1_00009137	-0.85482	0.000737869	Similar to KUA1: Transcription factor KUA1 (Arabidopsis thaliana OX%3D3702)
dAg1_00021007	-0.851331	0.00192517	Protein of unknown function
dAg1_00040166	-0.848917	0.0111101	Similar to LPXB: Probable lipid-A-disaccharide synthase%2C mitochondrial (Arabidopsis thaliana OX%3D3702)
dAg1_00039804	-0.84403	0.00643221	Similar to UGT71D1: UDP-glycosyltransferase 71D1 (Arabidopsis thaliana OX%3D3702)
dAg1_00009965	-0.841488	0.002057	Similar to PBL9: Probable serine/threonine-protein kinase PBL9 (Arabidopsis thaliana OX%3D3702)
dAg1_00004304	-0.819114	0.000719561	Protein of unknown function
dAg1_00033074	-0.817701	0.00304029	Similar to AZG1: Adenine/guanine permease AZG1 (Arabidopsis thaliana OX%3D3702)
dAg1_00028457	-0.808677	0.0033865	Similar to DI19-4: Protein DEHYDRATION-INDUCED 19 homolog 4 (Arabidopsis thaliana OX%3D3702)
dAg1_00028414	-0.795539	0.00468779	Similar to CIPK17: CBL-interacting serine/threonine-protein kinase 17 (Arabidopsis thaliana OX%3D3702)
dAg1_00018581	-0.792	0.017141	Similar to YSL7: Probable metal-nicotianamine transporter YSL7 (Arabidopsis thaliana OX%3D3702)
dAg1_00015354	-0.780928	0.00336678	Similar to BAM3: Beta-amylase 3%2C chloroplastic (Arabidopsis thaliana OX%3D3702)
dAg1_00017619	-0.772997	0.0179686	Similar to IP5P2: Type I inositol polyphosphate 5-phosphatase 2 (Arabidopsis thaliana OX%3D3702)
dAg1_00025471	-0.771639	0.0068996	Protein of unknown function
dAg1_00000972	-0.77089	0.00113736	Similar to ACR4: ACT domain-containing protein ACR4 (Arabidopsis thaliana OX%3D3702)
dAg1_00008966	-0.75178	0.0228573	Similar to Xyloglucan endotransglucosylase/hydrolase 2 (Glycine max OX%3D3847)
dAg1_00036954	-0.738224	0.001005	Similar to PATL6: Patellin-6 (Arabidopsis thaliana OX%3D3702)
dAg1_00025898	-0.723942	0.00215086	Protein of unknown function
dAg1_00040303	-0.722525	0.00281546	Similar to RPP13L4: Disease resistance RPP13-like protein 4 (Arabidopsis thaliana OX%3D3702)
dAg1_00009545	-0.71847	0.0126534	Similar to HMGA: HMG-Y-related protein A (Arabidopsis thaliana OX%3D3702)
dAg1_00003337	-0.716647	0.00195044	Protein of unknown function
dAg1_00012649	-0.695462	0.00289678	Similar to CYP707A1: Abscisic acid 8'-hydroxylase CYP707A1 (Solanum lycopersicum OX%3D4081)
dAg1_00004301	-0.693139	0.00330141	Similar to At4g30660: UPF0057 membrane protein At4g30660 (Arabidopsis thaliana OX%3D3702)
dAg1_00044626	-0.689481	0.0126435	Protein of unknown function
dAg1_00035551	-0.655044	0.00120133	Similar to ALY3: THO complex subunit 4C (Arabidopsis thaliana OX%3D3702)
dAg1_00043739	-0.651603	0.00307773	Protein of unknown function

## Sheet: Table S5
Table S5. Genes upregulated in Seneca at recovery after drought. DEGs related to the cell cycle are bolded.
Gene	log2Fold.change_DEseq2	Adjusted.p.value_DEseq2	Description
dAg1_00043950	7.47819	1.34893e-73	Similar to TAS14: Abscisic acid and environmental stress-inducible protein TAS14 (Solanum lycopersicum OX%3D4081)
dAg1_00025987	7.10158	6.7042e-54	Protein of unknown function
dAg1_00044657	6.21855	2.36995e-30	Protein of unknown function
dAg1_00019456	6.06319	3.54422e-129	Similar to PP2CA: Protein phosphatase 2C 37 (Arabidopsis thaliana OX%3D3702)
dAg1_00030874	5.98918	7.42322e-39	Similar to GPT2: Glucose-6-phosphate/phosphate translocator 2%2C chloroplastic (Arabidopsis thaliana OX%3D3702)
dAg1_00019997	5.87878	5.60333e-07	Similar to LTI65: Low-temperature-induced 65 kDa protein (Arabidopsis thaliana OX%3D3702)
dAg1_00020961	5.62437	4.4326e-09	Protein of unknown function
dAg1_00003759	5.58531	5.55717e-107	Similar to ATHB-7: Homeobox-leucine zipper protein ATHB-7 (Arabidopsis thaliana OX%3D3702)
dAg1_00022553	5.39436	4.22456e-08	Similar to GA2OX2: Gibberellin 2-beta-dioxygenase 2 (Arabidopsis thaliana OX%3D3702)
dAg1_00024107	5.34514	7.0528e-36	Similar to LE16: Non-specific lipid-transfer protein 2 (Solanum lycopersicum OX%3D4081)
dAg1_00034273	5.3122	8.90984e-12	Protein of unknown function
dAg1_00024110	5.27419	9.6522e-78	Protein of unknown function
XLOC_029750	5.21085	0.000525381
dAg1_00042340	5.12558	8.3677e-24	Similar to At2g23790: Calcium uniporter protein 2%2C mitochondrial (Arabidopsis thaliana OX%3D3702)
dAg1_00018849	4.94073	1.17549e-107	Similar to ELI5: Tyrosine decarboxylase 1 (Arabidopsis thaliana OX%3D3702)
dAg1_00009170	4.63131	4.85242e-65	Similar to AFP3: Ninja-family protein AFP3 (Arabidopsis thaliana OX%3D3702)
dAg1_00019865	4.60192	3.21849e-11	Similar to PER66: Peroxidase 66 (Arabidopsis thaliana OX%3D3702)
dAg1_00029893	4.59311	0.000720008	Protein of unknown function
dAg1_00035299	4.57547	6.3811e-19	Similar to At5g64080: Non-specific lipid-transfer protein-like protein At5g64080 (Arabidopsis thaliana OX%3D3702)
dAg1_00012272	4.55189	9.35816e-06	Similar to UCC1: Uclacyanin 1 (Arabidopsis thaliana OX%3D3702)
dAg1_00040124	4.51319	2.11225e-192	Similar to At2g04570: GDSL esterase/lipase At2g04570 (Arabidopsis thaliana OX%3D3702)
dAg1_00004836	4.28122	2.59328e-07	Similar to TPS24: Beta-myrcene/(E)-beta-ocimene synthase 2%2C chloroplastic (Arabidopsis thaliana OX%3D3702)
dAg1_00026143	4.22426	2.61204e-33	Similar to ERF4: Ethylene-responsive transcription factor 4 (Arabidopsis thaliana OX%3D3702)
dAg1_00025510	4.17835	1.61158e-06	Protein of unknown function
XLOC_033881	4.14363	2.8509e-18
dAg1_00031314	4.10469	4.72922e-07	Protein of unknown function
dAg1_00038614	4.10381	3.9698e-18	Similar to XTH25: Probable xyloglucan endotransglucosylase/hydrolase protein 25 (Arabidopsis thaliana OX%3D3702)
dAg1_00020681	4.08406	3.50417e-40	Similar to Os01g0656200: Probable protein phosphatase 2C 8 (Oryza sativa subsp. japonica OX%3D39947)
dAg1_00034932	4.08325	9.16218e-38	Similar to TIP1-3: Aquaporin TIP1-3 (Arabidopsis thaliana OX%3D3702)
dAg1_00025413	4.03668	2.09777e-14	Similar to PDF1: Protodermal factor 1 (Arabidopsis thaliana OX%3D3702)
dAg1_00004813	4.02137	4.56183e-05	Protein of unknown function
dAg1_00021374	3.99985	1.38778e-25	Similar to APRR1: Two-component response regulator-like APRR1 (Arabidopsis thaliana OX%3D3702)
dAg1_00010003	3.97775	0.000291662	Similar to GRXS1: Monothiol glutaredoxin-S1 (Arabidopsis thaliana OX%3D3702)
dAg1_00024109	3.92534	7.39523e-163	Similar to LTP5: Non-specific lipid-transfer protein 5 (Arabidopsis thaliana OX%3D3702)
dAg1_00034562	3.91797	5.06905e-32	Protein of unknown function
dAg1_00033665	3.90732	1.81933e-06	Similar to SSTLE1: Germacrene C synthase (Solanum lycopersicum OX%3D4081)
XLOC_055809	3.90346	9.0763e-25
dAg1_00039931	3.90341	2.00174e-15	Similar to At3g27390: Uncharacterized membrane protein At3g27390 (Arabidopsis thaliana OX%3D3702)
dAg1_00043933	3.86625	1.69824e-11	Similar to BGAL5: Beta-galactosidase 5 (Arabidopsis thaliana OX%3D3702)
dAg1_00012846	3.855	2.97054e-32	Similar to JMT: Jasmonate O-methyltransferase (Arabidopsis thaliana OX%3D3702)
dAg1_00008261	3.83497	1.42761e-06	Protein of unknown function
dAg1_00009568	3.83267	0.000125112	Protein of unknown function
dAg1_00011443	3.82338	1.35009e-45	Similar to IPS3: Probable inositol 3-phosphate synthase isozyme 3 (Arabidopsis thaliana OX%3D3702)
dAg1_00036974	3.81716	3.57591e-09	Protein of unknown function
dAg1_00021905	3.81242	0.000533874	Similar to At1g12663: Thionin-like protein 2 (Arabidopsis thaliana OX%3D3702)
dAg1_00005534	3.78078	1.91309e-05	Similar to FMO1: Probable flavin-containing monooxygenase 1 (Arabidopsis thaliana OX%3D3702)
dAg1_00034471	3.76902	1.02917e-11	Protein of unknown function
dAg1_00022136	3.74389	0.000125669	Similar to CYP707A3: Abscisic acid 8'-hydroxylase 3 (Arabidopsis thaliana OX%3D3702)
dAg1_00042627	3.72927	6.18544e-25	Similar to NPR4: Ankyrin repeat-containing protein NPR4 (Oryza sativa subsp. japonica OX%3D39947)
dAg1_00004135	3.72453	0.00401634	Similar to XTH1: Probable xyloglucan endotransglucosylase/hydrolase 1 (Solanum lycopersicum OX%3D4081)
dAg1_00004295	3.71915	0.00107854	Protein of unknown function
dAg1_00026170	3.69838	1.37489e-09	Similar to ERF9: Ethylene-responsive transcription factor 9 (Arabidopsis thaliana OX%3D3702)
dAg1_00028969	3.65307	5.21825e-32	Similar to KCS1: 3-ketoacyl-CoA synthase 1 (Arabidopsis thaliana OX%3D3702)
dAg1_00016104	3.62766	1.05161e-05	Protein of unknown function
dAg1_00022616	3.62135	9.83866e-18	Similar to At3g53040: Late embryogenesis abundant protein At3g53040 (Arabidopsis thaliana OX%3D3702)
dAg1_00003194	3.61957	5.27025e-11	Protein of unknown function
dAg1_00002611	3.61811	2.80742e-26	Similar to MSRB5: Peptide methionine sulfoxide reductase B5 (Oryza sativa subsp. japonica OX%3D39947)
dAg1_00033336	3.60893	4.53477e-30	Similar to At5g24080: G-type lectin S-receptor-like serine/threonine-protein kinase At5g24080 (Arabidopsis thaliana OX%3D3702)
dAg1_00034288	3.60687	7.01933e-23	Similar to PV42A: SNF1-related protein kinase regulatory subunit gamma-like PV42a (Arabidopsis thaliana OX%3D3702)
dAg1_00033326	3.6027	9.88364e-49	Similar to At5g24080: G-type lectin S-receptor-like serine/threonine-protein kinase At5g24080 (Arabidopsis thaliana OX%3D3702)
dAg1_00004971	3.57162	0.00011502	Similar to AAP6: Amino acid permease 6 (Arabidopsis thaliana OX%3D3702)
dAg1_00036354	3.56725	0.000122008	Similar to GUX1: UDP-glucuronate:xylan alpha-glucuronosyltransferase 1 (Arabidopsis thaliana OX%3D3702)
dAg1_00043214	3.56461	6.49821e-06	Similar to AGP30: Non-classical arabinogalactan protein 30 (Arabidopsis thaliana OX%3D3702)
dAg1_00042564	3.55931	2.86184e-30	Protein of unknown function
dAg1_00026113	3.54474	2.83265e-18	Protein of unknown function
dAg1_00041759	3.54211	1.24339e-05	Similar to CAD6: Probable cinnamyl alcohol dehydrogenase 6 (Oryza sativa subsp. japonica OX%3D39947)
dAg1_00009417	3.54014	1.40506e-05	Protein of unknown function
dAg1_00036192	3.53166	2.29978e-06	Similar to SMXL3: Protein SMAX1-LIKE 3 (Arabidopsis thaliana OX%3D3702)
dAg1_00021870	3.51369	2.15276e-08	Similar to BOR4: Boron transporter 4 (Arabidopsis thaliana OX%3D3702)
dAg1_00036437	3.50492	0.000319198	Similar to ATL78: RING-H2 finger protein ATL78 (Arabidopsis thaliana OX%3D3702)
dAg1_00032364	3.49584	1.1835e-10	Similar to OEP161: Outer envelope pore protein 16-1%2C chloroplastic (Arabidopsis thaliana OX%3D3702)
dAg1_00035240	3.48351	4.1447e-14	Similar to At4g28780: GDSL esterase/lipase At4g28780 (Arabidopsis thaliana OX%3D3702)
dAg1_00034187	3.4676	1.17442e-10	Protein of unknown function
dAg1_00043981	3.46501	0.000404346	Similar to LAC3: Laccase-3 (Arabidopsis thaliana OX%3D3702)
dAg1_00024638	3.44472	8.73264e-08	Similar to PER21: Peroxidase 21 (Arabidopsis thaliana OX%3D3702)
dAg1_00007578	3.44234	1.01551e-05	Protein of unknown function
dAg1_00044799	3.43695	1.18561e-48	Similar to RFS5: Probable galactinol--sucrose galactosyltransferase 5 (Arabidopsis thaliana OX%3D3702)
dAg1_00043609	3.42911	1.83591e-33	Similar to FTSH6: ATP-dependent zinc metalloprotease FTSH 6%2C chloroplastic (Arabidopsis thaliana OX%3D3702)
dAg1_00033746	3.41877	1.38432e-10	Similar to TIP2-3: Aquaporin TIP2-3 (Arabidopsis thaliana OX%3D3702)
dAg1_00024792	3.41261	5.84786e-18	Similar to NFYA4: Nuclear transcription factor Y subunit A-4 (Arabidopsis thaliana OX%3D3702)
dAg1_00044886	3.40355	9.23093e-11	Similar to UCC1: Uclacyanin 1 (Arabidopsis thaliana OX%3D3702)
dAg1_00043779	3.39143	8.53538e-23	Protein of unknown function
dAg1_00012820	3.38902	0.00179447	Protein of unknown function
dAg1_00034680	3.38614	6.25048e-07	Similar to At5g17165: Late embryogenesis abundant protein At5g17165 (Arabidopsis thaliana OX%3D3702)
dAg1_00017612	3.38231	2.61446e-14	Similar to NAC071: NAC domain-containing protein 71 (Arabidopsis thaliana OX%3D3702)
XLOC_057828	3.3654	0.0261715
dAg1_00025505	3.35871	1.35668e-05	Similar to WSD1: O-acyltransferase WSD1 (Arabidopsis thaliana OX%3D3702)
dAg1_00019489	3.35436	1.16356e-39	Similar to PIP1-2: Probable aquaporin PIP1-2 (Oryza sativa subsp. japonica OX%3D39947)
dAg1_00018977	3.34916	2.29298e-05	Similar to COBL4: COBRA-like protein 4 (Arabidopsis thaliana OX%3D3702)
XLOC_035040	3.3465	1.30589e-18
dAg1_00028848	3.3333	2.29375e-07	Protein of unknown function
XLOC_041715	3.31495	0.0235009
dAg1_00043222	3.30917	9.46526e-06	Protein of unknown function
dAg1_00042104	3.30376	0.0377988	Similar to LAC11: Laccase-11 (Arabidopsis thaliana OX%3D3702)
dAg1_00039598	3.28538	3.39616e-33	Similar to HSFA2: Heat stress transcription factor A-2 (Arabidopsis thaliana OX%3D3702)
dAg1_00005790	3.2742	0.00464063	Similar to LAC17: Laccase-17 (Arabidopsis thaliana OX%3D3702)
dAg1_00036118	3.26463	1.55439e-07	Similar to FD3: Ferredoxin-3%2C chloroplastic (Arabidopsis thaliana OX%3D3702)
dAg1_00033653	3.2181	0.00186245	Similar to CPS2: Ent-copalyl diphosphate synthase 2 (Oryza sativa subsp. indica OX%3D39946)
XLOC_051947	3.2113	0.00252039
dAg1_00029365	3.20989	1.72329e-26	Similar to TRX2: Thioredoxin H2 (Arabidopsis thaliana OX%3D3702)
dAg1_00009609	3.19917	1.51972e-31	Similar to At1g48100: Polygalacturonase At1g48100 (Arabidopsis thaliana OX%3D3702)
dAg1_00024564	3.18453	1.56169e-09	Similar to UGT76E1: UDP-glycosyltransferase 76E1 (Arabidopsis thaliana OX%3D3702)
dAg1_00012958	3.18029	5.27245e-09	Similar to CRSP: CO(2)-response secreted protease (Arabidopsis thaliana OX%3D3702)
XLOC_011293	3.17303	1.87156e-09
dAg1_00024108	3.17208	9.39022e-26	Similar to LTP12: Non-specific lipid-transfer protein 12 (Arabidopsis thaliana OX%3D3702)
dAg1_00009997	3.16462	2.75728e-05	Similar to GRXS2: Monothiol glutaredoxin-S2 (Arabidopsis thaliana OX%3D3702)
dAg1_00025279	3.16162	1.33919e-05	Similar to IQD14: Protein IQ-DOMAIN 14 (Arabidopsis thaliana OX%3D3702)
dAg1_00041158	3.14713	0.00165632	Similar to At2g40925: F-box protein At2g40925 (Arabidopsis thaliana OX%3D3702)
dAg1_00043144	3.14539	3.40541e-20	Similar to At5g45950: GDSL esterase/lipase At5g45950 (Arabidopsis thaliana OX%3D3702)
dAg1_00026101	3.12554	3.03479e-32	Similar to MIP1A: B-box domain protein 30 (Arabidopsis thaliana OX%3D3702)
dAg1_00035874	3.11908	0.000465116	Protein of unknown function
dAg1_00015617	3.09417	2.66451e-07	Protein of unknown function
dAg1_00013573	3.08684	7.42322e-39	Similar to At2g23790: Calcium uniporter protein 2%2C mitochondrial (Arabidopsis thaliana OX%3D3702)
dAg1_00000888	3.08326	0.0103822	Similar to LTI65: Low-temperature-induced 65 kDa protein (Arabidopsis thaliana OX%3D3702)
dAg1_00042817	3.05862	0.000156095	Similar to PATL3: Patellin-3 (Arabidopsis thaliana OX%3D3702)
dAg1_00016871	3.04976	1.71124e-10	Protein of unknown function
dAg1_00033664	3.03755	2.25353e-12	Protein of unknown function
dAg1_00029748	3.03578	5.91418e-11	Similar to AGL103: Agamous-like MADS-box protein AGL103 (Arabidopsis thaliana OX%3D3702)
dAg1_00028701	3.0297	1.26475e-59	Similar to AFP3: Ninja-family protein AFP3 (Arabidopsis thaliana OX%3D3702)
dAg1_00043479	3.02709	1.2987e-08	Similar to CYP77A4: Cytochrome P450 77A4 (Arabidopsis thaliana OX%3D3702)
dAg1_00030998	3.02632	1.03936e-44	Similar to GBF3: G-box-binding factor 3 (Arabidopsis thaliana OX%3D3702)
dAg1_00043427	3.02608	0.0382158	Protein of unknown function
dAg1_00010004	3.02544	0.00150732	Protein of unknown function
dAg1_00044049	3.01938	1.57136e-05	Similar to CXE17: Probable carboxylesterase 17 (Arabidopsis thaliana OX%3D3702)
dAg1_00002835	3.00976	0.000691549	Protein of unknown function
dAg1_00029519	3.00886	4.29026e-06	Similar to MLP423: MLP-like protein 423 (Arabidopsis thaliana OX%3D3702)
dAg1_00042222	2.98538	5.80891e-05	Similar to At5g65660: Uncharacterized protein At5g65660 (Arabidopsis thaliana OX%3D3702)
dAg1_00038016	2.97722	0.00724688	Similar to KWL1: Kiwellin (Actinidia chinensis var. chinensis OX%3D1590841)
dAg1_00029894	2.97587	0.00118469	Similar to SEOC: Protein SIEVE ELEMENT OCCLUSION C (Arabidopsis thaliana OX%3D3702)
dAg1_00031290	2.97285	6.13966e-05	Similar to AVT6C: Amino acid transporter AVT6C (Arabidopsis thaliana OX%3D3702)
dAg1_00007596	2.96918	7.01509e-05	Similar to At4g13710: Probable pectate lyase 15 (Arabidopsis thaliana OX%3D3702)
dAg1_00035507	2.96539	0.028387	Similar to At3g13560: Glucan endo-1%2C3-beta-glucosidase 4 (Arabidopsis thaliana OX%3D3702)
dAg1_00017277	2.95279	2.85365e-14	Protein of unknown function
dAg1_00041019	2.93801	8.90064e-06	Similar to GAUT12: Probable galacturonosyltransferase 12 (Arabidopsis thaliana OX%3D3702)
dAg1_00005675	2.93524	0.0132165	Protein of unknown function
dAg1_00043355	2.92495	2.1126e-14	Similar to MYB102: Transcription factor MYB102 (Arabidopsis thaliana OX%3D3702)
dAg1_00034874	2.9231	1.22849e-05	Similar to SCPL49: Serine carboxypeptidase-like 49 (Arabidopsis thaliana OX%3D3702)
dAg1_00033879	2.89558	0.0432548	Protein of unknown function
dAg1_00008997	2.89134	0.000822236	Similar to FKBP65: Peptidyl-prolyl cis-trans isomerase FKBP65 (Arabidopsis thaliana OX%3D3702)
dAg1_00004267	2.88165	6.68927e-07	Similar to At1g48100: Polygalacturonase At1g48100 (Arabidopsis thaliana OX%3D3702)
dAg1_00016945	2.87119	7.52927e-06	Similar to LTP2-A: Non-specific lipid-transfer protein 2A (Oryza sativa subsp. japonica OX%3D39947)
XLOC_006824	2.86824	3.50856e-21
dAg1_00033647	2.85974	0.0016269	Similar to NDPS1: Dimethylallylcistransferase%2C chloroplastic (Solanum lycopersicum OX%3D4081)
dAg1_00004744	2.85969	1.11728e-05	Protein of unknown function
dAg1_00003282	2.85902	0.000779669	Similar to UCC3: Uclacyanin-3 (Arabidopsis thaliana OX%3D3702)
dAg1_00023331	2.85152	0.000641155	Similar to SFR2: Beta-glucosidase-like SFR2%2C chloroplastic (Oryza sativa subsp. japonica OX%3D39947)
dAg1_00043868	2.8477	2.7617e-25	Similar to F3H: Naringenin%2C2-oxoglutarate 3-dioxygenase (Arabidopsis thaliana OX%3D3702)
dAg1_00005783	2.84111	0.0285294	Similar to LAC17: Laccase-17 (Arabidopsis thaliana OX%3D3702)
dAg1_00035692	2.8377	0.000152646	Similar to RIC4: CRIB domain-containing protein RIC4 (Arabidopsis thaliana OX%3D3702)
dAg1_00044221	2.83171	4.74152e-12	Protein of unknown function
dAg1_00015887	2.82553	0.00258087	Protein of unknown function
dAg1_00043936	2.8214	1.34723e-22	Similar to BGAL3: Beta-galactosidase 3 (Arabidopsis thaliana OX%3D3702)
dAg1_00044553	2.80359	1.39192e-08	Similar to COBL4: COBRA-like protein 4 (Arabidopsis thaliana OX%3D3702)
dAg1_00033832	2.79378	0.012479	Protein of unknown function
dAg1_00018250	2.79342	0.00010382	Protein of unknown function
dAg1_00034825	2.78666	9.6827e-18	Protein of unknown function
dAg1_00021444	2.77396	0.000330298	Protein of unknown function
dAg1_00044658	2.77394	0.000471332	Similar to TUBA1: Tubulin alpha-1 chain (Zea mays OX%3D4577)
dAg1_00022025	2.75873	0.000669599	Similar to PLDALPHA4: Phospholipase D alpha 4 (Arabidopsis thaliana OX%3D3702)
dAg1_00002709	2.75672	7.60942e-10	Similar to MYB12: Transcription factor MYB12 (Arabidopsis thaliana OX%3D3702)
dAg1_00003475	2.73983	0.000826018	Similar to SBT4.14: Subtilisin-like protease SBT4.14 (Arabidopsis thaliana OX%3D3702)
dAg1_00030021	2.73177	6.60822e-06	Similar to MAP65-8: 65-kDa microtubule-associated protein 8 (Arabidopsis thaliana OX%3D3702)
dAg1_00009670	2.72066	0.00640268	Similar to GA2OX6: Gibberellin 2-beta-dioxygenase 6 (Oryza sativa subsp. japonica OX%3D39947)
dAg1_00012801	2.71544	0.0015035	Protein of unknown function
dAg1_00044876	2.7121	1.46363e-06	Protein of unknown function
dAg1_00035560	2.68986	5.71218e-15	Similar to MYB20: Transcription factor MYB20 (Arabidopsis thaliana OX%3D3702)
dAg1_00019458	2.68723	0.00173661	Similar to HSD2: 11-beta-hydroxysteroid dehydrogenase-like 2 (Arabidopsis thaliana OX%3D3702)
dAg1_00030818	2.68573	7.41034e-20	Similar to At2g04570: GDSL esterase/lipase At2g04570 (Arabidopsis thaliana OX%3D3702)
dAg1_00025889	2.67871	2.79006e-20	Similar to HSFC1: Heat stress transcription factor C-1 (Arabidopsis thaliana OX%3D3702)
dAg1_00026721	2.67203	2.17562e-16	Similar to GSTU17: Glutathione S-transferase U17 (Arabidopsis thaliana OX%3D3702)
dAg1_00038616	2.66614	1.2049e-05	Similar to CYP94B1: Cytochrome P450 94B1 (Arabidopsis thaliana OX%3D3702)
dAg1_00027609	2.66492	6.44125e-14	Similar to bkr3: 3-oxoacyl-[acyl-carrier-protein] reductase 3%2C chloroplastic (Brassica napus OX%3D3708)
dAg1_00029345	2.65336	1.30142e-38	Similar to HAT5: Homeobox-leucine zipper protein HAT5 (Arabidopsis thaliana OX%3D3702)
dAg1_00024887	2.65322	2.97054e-32	Similar to CYP734A1: Cytochrome P450 734A1 (Arabidopsis thaliana OX%3D3702)
XLOC_007317	2.65259	0.00345822
dAg1_00024886	2.65211	8.02358e-42	Similar to CYP86B1: Cytochrome P450 86B1 (Arabidopsis thaliana OX%3D3702)
dAg1_00020920	2.64778	8.18949e-41	Similar to At3g48460: GDSL esterase/lipase At3g48460 (Arabidopsis thaliana OX%3D3702)
dAg1_00008781	2.64079	5.38413e-25	Similar to CHS1B: Chalcone synthase 1B (Solanum tuberosum OX%3D4113)
dAg1_00038252	2.63649	0.00125873	Similar to F3H-2: Flavanone 3-dioxygenase 2 (Oryza sativa subsp. japonica OX%3D39947)
dAg1_00034987	2.62662	6.64322e-43	Similar to PP2CA: Protein phosphatase 2C 37 (Arabidopsis thaliana OX%3D3702)
dAg1_00006562	2.62492	0.00036722	Similar to IMK2: Probably inactive leucine-rich repeat receptor-like protein kinase IMK2 (Arabidopsis thaliana OX%3D3702)
XLOC_045045	2.61842	0.0216234
dAg1_00044417	2.61479	2.01287e-21	Similar to HHO5: Transcription factor HHO5 (Arabidopsis thaliana OX%3D3702)
dAg1_00035508	2.61125	0.00275044	Similar to POPTRDRAFT_818956: CASP-like protein 2B2 (Populus trichocarpa OX%3D3694)
dAg1_00042277	2.60114	5.88331e-05	Similar to TSC10A: 3-dehydrosphinganine reductase TSC10A (Arabidopsis thaliana OX%3D3702)
dAg1_00033807	2.59358	1.68518e-30	Similar to SNL6: Cinnamoyl-CoA reductase-like SNL6 (Oryza sativa subsp. japonica OX%3D39947)
dAg1_00005863	2.59198	3.71001e-10	Similar to CEL1: Endoglucanase 8 (Arabidopsis thaliana OX%3D3702)
dAg1_00004175	2.5891	1.30061e-05	Similar to DUT: Deoxyuridine 5'-triphosphate nucleotidohydrolase (Arabidopsis thaliana OX%3D3702)
dAg1_00043455	2.58788	1.00509e-11	Similar to GA2OX8: Gibberellin 2-beta-dioxygenase 8 (Arabidopsis thaliana OX%3D3702)
dAg1_00006195	2.58008	3.87895e-08	Similar to PIP2-1: Aquaporin PIP2-1 (Zea mays OX%3D4577)
dAg1_00038049	2.57341	5.14318e-05	Protein of unknown function
dAg1_00042895	2.57299	0.000618886	Protein of unknown function
dAg1_00008405	2.571	0.00782171	Similar to Meiotic recombination protein DMC1 homolog (Glycine max OX%3D3847)
dAg1_00018258	2.55665	1.38997e-23	Similar to BDG3: Probable lysophospholipase BODYGUARD 3 (Arabidopsis thaliana OX%3D3702)
dAg1_00010348	2.55242	1.30149e-18	Protein of unknown function
dAg1_00044046	2.55186	3.6508e-05	Similar to PM19L: Membrane protein PM19L (Oryza sativa subsp. japonica OX%3D39947)
dAg1_00030808	2.54717	1.74345e-16	Similar to At3g43550: GDSL esterase/lipase At3g43550 (Arabidopsis thaliana OX%3D3702)
dAg1_00004563	2.54563	4.63243e-07	Similar to FD2: Ferredoxin-2%2C chloroplastic (Arabidopsis thaliana OX%3D3702)
dAg1_00044775	2.5429	8.13539e-05	Similar to SNL6: Cinnamoyl-CoA reductase-like SNL6 (Oryza sativa subsp. japonica OX%3D39947)
dAg1_00032518	2.53485	3.28496e-13	Similar to NPF3.1: Protein NRT1/ PTR FAMILY 3.1 (Arabidopsis thaliana OX%3D3702)
dAg1_00002788	2.5318	0.00579567	Similar to AT4: Acyl transferase 4 (Oryza sativa subsp. japonica OX%3D39947)
XLOC_040976	2.53094	0.0305077
dAg1_00008097	2.52592	0.00115849	Protein of unknown function
dAg1_00021317	2.51123	1.16529e-18	Similar to CYP75B1: Flavonoid 3'-monooxygenase (Arabidopsis thaliana OX%3D3702)
dAg1_00033034	2.50657	3.70297e-23	Similar to CCH: Copper transport protein CCH (Arabidopsis thaliana OX%3D3702)
dAg1_00025878	2.48329	0.0122993	Similar to Os01g0760900: Probable protein ABIL5 (Oryza sativa subsp. japonica OX%3D39947)
dAg1_00012994	2.4784	8.80764e-11	Protein of unknown function
dAg1_00012993	2.47247	6.05051e-51	Similar to AMY2: Probable alpha-amylase 2 (Arabidopsis thaliana OX%3D3702)
dAg1_00003795	2.46926	3.10409e-06	Similar to MAP65-5: 65-kDa microtubule-associated protein 5 (Arabidopsis thaliana OX%3D3702)
dAg1_00021862	2.46308	0.0432775	Protein of unknown function
dAg1_00022153	2.45748	2.82064e-14	Similar to HSP17.4B: 17.4 kDa class III heat shock protein (Arabidopsis thaliana OX%3D3702)
dAg1_00003462	2.45685	2.65341e-05	Similar to VIT1: Vacuolar iron transporter 1 (Arabidopsis thaliana OX%3D3702)
dAg1_00002255	2.45474	1.12553e-08	Protein of unknown function
XLOC_007484	2.45367	0.0271896
dAg1_00018535	2.44955	4.86208e-06	Similar to APR3: 5'-adenylylsulfate reductase 3%2C chloroplastic (Arabidopsis thaliana OX%3D3702)
dAg1_00015469	2.44852	0.000155205	Similar to SDC: Serine decarboxylase (Arabidopsis thaliana OX%3D3702)
dAg1_00019847	2.44534	1.77677e-05	Protein of unknown function
dAg1_00035314	2.44344	6.89853e-13	Similar to ALKBH10B: RNA demethylase ALKBH10B (Arabidopsis thaliana OX%3D3702)
dAg1_00031754	2.44269	3.38413e-26	Protein of unknown function
dAg1_00018169	2.44203	1.02288e-05	Similar to At1g64390: Endoglucanase 6 (Arabidopsis thaliana OX%3D3702)
dAg1_00018653	2.42946	0.00453525	Similar to At2g17940: WEB family protein At2g17940 (Arabidopsis thaliana OX%3D3702)
dAg1_00044541	2.4014	2.61446e-14	Protein of unknown function
dAg1_00044572	2.39852	5.27658e-20	Similar to AFP3: Ninja-family protein AFP3 (Arabidopsis thaliana OX%3D3702)
dAg1_00029659	2.39792	6.29443e-13	Similar to At1g48100: Polygalacturonase At1g48100 (Arabidopsis thaliana OX%3D3702)
dAg1_00035220	2.39265	2.00791e-12	Similar to CYTB5-B: Cytochrome b5 isoform B (Arabidopsis thaliana OX%3D3702)
dAg1_00005039	2.38171	1.7984e-06	Similar to AGP18: Lysine-rich arabinogalactan protein 18 (Arabidopsis thaliana OX%3D3702)
dAg1_00024429	2.37313	3.6638e-05	Similar to UGT73C3: UDP-glycosyltransferase 73C3 (Arabidopsis thaliana OX%3D3702)
dAg1_00040236	2.36564	1.95386e-18	Similar to GAO: Germacrene A hydroxylase (Helianthus annuus OX%3D4232)
dAg1_00013055	2.35515	0.0225573	Similar to XCP1: Cysteine protease XCP1 (Arabidopsis thaliana OX%3D3702)
dAg1_00043209	2.35316	5.16229e-10	Protein of unknown function
dAg1_00033198	2.34618	0.017371	Similar to NAC007: NAC domain-containing protein 7 (Arabidopsis thaliana OX%3D3702)
dAg1_00020643	2.34498	0.000418752	Similar to At5g53180: Polypyrimidine tract-binding protein homolog 2 (Arabidopsis thaliana OX%3D3702)
dAg1_00005623	2.34219	9.31594e-39	Protein of unknown function
dAg1_00005439	2.34186	4.82061e-17	Protein of unknown function
dAg1_00008790	2.33984	1.08081e-12	Similar to At1g04770: Protein SULFUR DEFICIENCY-INDUCED 2 (Arabidopsis thaliana OX%3D3702)
dAg1_00025176	2.33637	4.19101e-33	Similar to JAL3: Jacalin-related lectin 3 (Arabidopsis thaliana OX%3D3702)
dAg1_00016784	2.33578	1.45993e-14	Similar to RLP7: Receptor-like protein 7 (Arabidopsis thaliana OX%3D3702)
dAg1_00041916	2.33494	2.91043e-05	Protein of unknown function
XLOC_043778	2.32973	0.00425062
dAg1_00018293	2.32506	1.05927e-08	Protein of unknown function
dAg1_00018170	2.32331	6.02732e-12	Similar to At4g11050: Endoglucanase 19 (Arabidopsis thaliana OX%3D3702)
dAg1_00041860	2.31767	1.10842e-13	Similar to APR1: 5'-adenylylsulfate reductase 1%2C chloroplastic (Arabidopsis thaliana OX%3D3702)
dAg1_00025332	2.30811	1.52921e-25	Similar to JA2: NAC domain-containing protein JA2 (Solanum lycopersicum OX%3D4081)
dAg1_00000737	2.30519	0.00611086	Similar to CYCB1-2: Cyclin-B1-2 (Arabidopsis thaliana OX%3D3702)
dAg1_00013004	2.3016	1.1625e-32	Similar to COR47: Dehydrin COR47 (Arabidopsis thaliana OX%3D3702)
dAg1_00037634	2.28637	0.041705	Similar to UBC19: Ubiquitin-conjugating enzyme E2 19 (Arabidopsis thaliana OX%3D3702)
dAg1_00029125	2.28461	3.74101e-05	Similar to ERDJ3B: DnaJ protein ERDJ3B (Arabidopsis thaliana OX%3D3702)
dAg1_00002716	2.28446	0.000294717	Similar to BXL2: Probable beta-D-xylosidase 2 (Arabidopsis thaliana OX%3D3702)
dAg1_00033260	2.2704	2.3793e-05	Similar to HTH: Protein HOTHEAD (Arabidopsis thaliana OX%3D3702)
dAg1_00031990	2.26873	1.02133e-09	Similar to AAE1: Probable acyl-activating enzyme 1%2C peroxisomal (Arabidopsis thaliana OX%3D3702)
dAg1_00041780	2.26856	0.0286287	Protein of unknown function
dAg1_00033452	2.26646	4.92743e-05	Similar to PPCK1: Phosphoenolpyruvate carboxylase kinase 1 (Arabidopsis thaliana OX%3D3702)
dAg1_00018256	2.26607	1.71195e-15	Similar to ATHB-7: Homeobox-leucine zipper protein ATHB-7 (Arabidopsis thaliana OX%3D3702)
dAg1_00044638	2.25805	1.14579e-06	Similar to CDF2: Cyclic dof factor 2 (Arabidopsis thaliana OX%3D3702)
dAg1_00004743	2.25697	2.95187e-11	Similar to AMC5: Metacaspase-5 (Arabidopsis thaliana OX%3D3702)
dAg1_00019434	2.25655	3.35022e-07	Similar to UGT85A2: UDP-glycosyltransferase 85A2 (Arabidopsis thaliana OX%3D3702)
dAg1_00031848	2.25465	0.0105867	Similar to PAL1: Phenylalanine ammonia-lyase 1 (Daucus carota OX%3D4039)
dAg1_00042525	2.25142	0.00986897	Protein of unknown function
dAg1_00034343	2.25134	3.16417e-05	Protein of unknown function
dAg1_00008374	2.24027	5.64042e-07	Similar to SULTR3%3B1: Sulfate transporter 3.1 (Arabidopsis thaliana OX%3D3702)
dAg1_00019427	2.23617	0.00232732	Similar to UGT73C3: UDP-glycosyltransferase 73C3 (Arabidopsis thaliana OX%3D3702)
dAg1_00021089	2.23394	0.0070002	Similar to DOF5.6: Dof zinc finger protein DOF5.6 (Arabidopsis thaliana OX%3D3702)
dAg1_00035465	2.23222	1.9573e-08	Similar to At2g25060: Early nodulin-like protein 1 (Arabidopsis thaliana OX%3D3702)
dAg1_00036321	2.22869	7.20191e-26	Protein of unknown function
dAg1_00008634	2.22127	0.000423492	Similar to ARPC2B: Actin-related protein 2/3 complex subunit 2B (Arabidopsis thaliana OX%3D3702)
dAg1_00032133	2.22086	2.20312e-06	Similar to SDI1: Protein SULFUR DEFICIENCY-INDUCED 1 (Arabidopsis thaliana OX%3D3702)
dAg1_00021977	2.21533	0.000900496	Similar to GA3OX4: Gibberellin 3-beta-dioxygenase 4 (Arabidopsis thaliana OX%3D3702)
dAg1_00033611	2.20992	0.00217828	Similar to GAS1: Germacrene A synthase 1 (Helianthus annuus OX%3D4232)
dAg1_00022482	2.20859	3.15804e-21	Similar to At5g53970: Probable aminotransferase TAT2 (Arabidopsis thaliana OX%3D3702)
dAg1_00022789	2.20485	0.00369892	Similar to At3g61750: Cytochrome b561 and DOMON domain-containing protein At3g61750 (Arabidopsis thaliana OX%3D3702)
dAg1_00031491	2.20259	8.52738e-10	Similar to CHS1B: Chalcone synthase 1B (Solanum tuberosum OX%3D4113)
dAg1_00023329	2.19821	1.61243e-05	Similar to CRK5: CDPK-related kinase 5 (Arabidopsis thaliana OX%3D3702)
dAg1_00043965	2.19363	2.78645e-16	Similar to MAN7: Mannan endo-1%2C4-beta-mannosidase 7 (Arabidopsis thaliana OX%3D3702)
dAg1_00038595	2.19083	2.5953e-37	Similar to PR-1: Pathogenesis-related protein PR-1 (Medicago truncatula OX%3D3880)
dAg1_00042338	2.1847	0.00212471	Similar to GATL2: Probable galacturonosyltransferase-like 2 (Arabidopsis thaliana OX%3D3702)
dAg1_00021403	2.18177	1.17965e-12	Similar to MYB96: Transcription factor MYB96 (Arabidopsis thaliana OX%3D3702)
dAg1_00036859	2.177	0.0474012	Similar to ycf2-A: Protein Ycf2 (Helianthus annuus OX%3D4232)
dAg1_00035043	2.17436	0.038145	Protein of unknown function
dAg1_00005229	2.17373	1.87419e-12	Similar to LACS2: Long chain acyl-CoA synthetase 2 (Arabidopsis thaliana OX%3D3702)
dAg1_00042154	2.16698	4.72716e-07	Similar to SDR3a: Short-chain dehydrogenase reductase 3a (Arabidopsis thaliana OX%3D3702)
dAg1_00022751	2.15658	1.22501e-08	Similar to KCS1: 3-ketoacyl-CoA synthase 1 (Arabidopsis thaliana OX%3D3702)
dAg1_00025204	2.15633	6.66178e-08	Similar to At5g06060: Tropinone reductase homolog At5g06060 (Arabidopsis thaliana OX%3D3702)
dAg1_00011833	2.15243	0.0034313	Similar to ADH1: Alcohol dehydrogenase class-P (Arabidopsis thaliana OX%3D3702)
dAg1_00044166	2.14702	0.0371239	Similar to MADS27: MADS-box transcription factor 27 (Oryza sativa subsp. japonica OX%3D39947)
dAg1_00006193	2.14256	0.00183433	Protein of unknown function
dAg1_00018066	2.13654	2.08695e-16	Similar to CYP86A8: Cytochrome P450 86A8 (Arabidopsis thaliana OX%3D3702)
dAg1_00018129	2.13539	0.000269887	Protein of unknown function
dAg1_00018261	2.13397	0.000977598	Similar to Os08g0114200: Endoglucanase 19 (Oryza sativa subsp. japonica OX%3D39947)
dAg1_00011386	2.13359	0.0478463	Protein of unknown function
dAg1_00005622	2.12846	3.09269e-31	Similar to ROPGEF7: Rop guanine nucleotide exchange factor 7 (Arabidopsis thaliana OX%3D3702)
dAg1_00006553	2.12757	0.035401	Similar to TBL34: Protein trichome birefringence-like 34 (Arabidopsis thaliana OX%3D3702)
dAg1_00035568	2.12694	8.12442e-20	Similar to CAD8B: Probable cinnamyl alcohol dehydrogenase 8B (Oryza sativa subsp. japonica OX%3D39947)
dAg1_00028068	2.11505	5.64176e-14	Similar to ATL23: E3 ubiquitin-protein ligase ATL23 (Arabidopsis thaliana OX%3D3702)
dAg1_00038204	2.10603	0.0141417	Similar to ATL48: RING-H2 finger protein ATL48 (Arabidopsis thaliana OX%3D3702)
dAg1_00005802	2.10388	1.97801e-11	Similar to EXPA9: Expansin-A9 (Arabidopsis thaliana OX%3D3702)
dAg1_00044853	2.1025	0.0170923	Similar to At5g40670: Cystinosin homolog (Arabidopsis thaliana OX%3D3702)
dAg1_00013193	2.10249	1.55779e-11	Similar to SSL11: Protein STRICTOSIDINE SYNTHASE-LIKE 11 (Arabidopsis thaliana OX%3D3702)
XLOC_036101	2.10218	8.904e-14
dAg1_00005182	2.09963	1.11348e-06	Similar to HNL: Alpha-hydroxynitrile lyase (Arabidopsis thaliana OX%3D3702)
dAg1_00008923	2.09289	2.7617e-25	Similar to ATJ20: Chaperone protein dnaJ 20%2C chloroplastic (Arabidopsis thaliana OX%3D3702)
dAg1_00015277	2.09198	8.07912e-22	Similar to NPF6.3: Protein NRT1/ PTR FAMILY 6.3 (Arabidopsis thaliana OX%3D3702)
dAg1_00016861	2.08748	0.000176164	Protein of unknown function
dAg1_00002384	2.08488	1.67359e-05	Similar to FLZ15: FCS-Like Zinc finger 15 (Arabidopsis thaliana OX%3D3702)
dAg1_00024512	2.08434	1.97813e-06	Similar to UGT73B4: UDP-glycosyltransferase 73B4 (Arabidopsis thaliana OX%3D3702)
dAg1_00003544	2.08429	0.00319981	Protein of unknown function
dAg1_00040866	2.08201	2.44088e-05	Similar to ATHB-52: Homeobox-leucine zipper protein ATHB-52 (Arabidopsis thaliana OX%3D3702)
dAg1_00043406	2.08197	4.05206e-11	Similar to At4g27270: Probable NAD(P)H dehydrogenase (quinone) FQR1-like 1 (Arabidopsis thaliana OX%3D3702)
dAg1_00018630	2.07973	7.87741e-11	Similar to Ubiquitin-conjugating enzyme E2-17 kDa (Solanum lycopersicum OX%3D4081)
dAg1_00003474	2.07784	2.25963e-09	Similar to SBTI1.1: Subtilisin-like protease SBT1.1 (Arabidopsis thaliana OX%3D3702)
dAg1_00009155	2.07595	6.49808e-08	Similar to GEK1: D-aminoacyl-tRNA deacylase (Arabidopsis thaliana OX%3D3702)
dAg1_00013237	2.07394	1.30426e-22	Protein of unknown function
dAg1_00004280	2.0715	0.0444239	Similar to ABCG37: ABC transporter G family member 37 (Arabidopsis thaliana OX%3D3702)
dAg1_00040995	2.06207	2.57377e-08	Similar to OCT4: Organic cation/carnitine transporter 4 (Arabidopsis thaliana OX%3D3702)
dAg1_00034866	2.06103	1.41176e-07	Similar to AGO1A: Protein argonaute 1A (Oryza sativa subsp. japonica OX%3D39947)
dAg1_00034544	2.06	3.83001e-08	Protein of unknown function
dAg1_00035285	2.05846	0.00271339	Similar to H2AV: Histone H2A variant 1 (Arabidopsis thaliana OX%3D3702)
dAg1_00011251	2.05763	2.07205e-05	Similar to At5g33370: GDSL esterase/lipase At5g33370 (Arabidopsis thaliana OX%3D3702)
dAg1_00044210	2.05219	0.00252386	Similar to GRF1: Growth-regulating factor 1 (Arabidopsis thaliana OX%3D3702)
dAg1_00036331	2.05124	0.0201521	Protein of unknown function
dAg1_00038237	2.04128	0.0002258	Similar to LTPG2: Non-specific lipid transfer protein GPI-anchored 2 (Arabidopsis thaliana OX%3D3702)
dAg1_00043672	2.0407	3.64311e-24	Similar to GALS2: Galactan beta-1%2C4-galactosyltransferase GALS2 (Arabidopsis thaliana OX%3D3702)
dAg1_00021417	2.03967	0.0177388	Protein of unknown function
dAg1_00017709	2.03378	0.000745373	Similar to CDKF-1: Cyclin-dependent kinase F-1 (Arabidopsis thaliana OX%3D3702)
dAg1_00002992	2.03302	2.09617e-36	Similar to NFYA9: Nuclear transcription factor Y subunit A-9 (Arabidopsis thaliana OX%3D3702)
dAg1_00037915	2.02162	8.28725e-11	Similar to BIC1: Protein BIC1 (Arabidopsis thaliana OX%3D3702)
dAg1_00006241	2.01827	0.0155135	Similar to IRX9: Beta-1%2C4-xylosyltransferase IRX9 (Arabidopsis thaliana OX%3D3702)
dAg1_00015544	2.01399	0.00299673	Protein of unknown function
dAg1_00033019	2.01394	0.00175145	Similar to TBL33: Protein trichome birefringence-like 33 (Arabidopsis thaliana OX%3D3702)
dAg1_00013059	1.99792	2.56292e-07	Protein of unknown function
dAg1_00024620	1.99441	0.000375725	Protein of unknown function
dAg1_00031901	1.98977	2.06796e-11	Similar to AAE1: Probable acyl-activating enzyme 1%2C peroxisomal (Arabidopsis thaliana OX%3D3702)
dAg1_00042255	1.98913	1.9497e-07	Similar to D14L: Probable esterase D14L (Oryza sativa subsp. japonica OX%3D39947)
dAg1_00035656	1.9878	1.91374e-08	Similar to SAPK1: Serine/threonine-protein kinase SAPK1 (Oryza sativa subsp. japonica OX%3D39947)
dAg1_00018467	1.9852	0.0295369	Similar to ERF4: Ethylene-responsive transcription factor 4 (Arabidopsis thaliana OX%3D3702)
dAg1_00037852	1.98067	0.0059302	Similar to PDAT2: Putative phospholipid:diacylglycerol acyltransferase 2 (Arabidopsis thaliana OX%3D3702)
dAg1_00041904	1.97443	1.02664e-12	Similar to RVE1: Protein REVEILLE 1 (Arabidopsis thaliana OX%3D3702)
dAg1_00014488	1.97242	8.65304e-17	Protein of unknown function
dAg1_00029933	1.96419	2.03285e-36	Similar to RR26: Two-component response regulator ORR26 (Oryza sativa subsp. japonica OX%3D39947)
dAg1_00015849	1.95984	0.0223376	Similar to BDG3: Probable lysophospholipase BODYGUARD 3 (Arabidopsis thaliana OX%3D3702)
dAg1_00007544	1.95903	0.00126139	Similar to SDI1: Protein SULFUR DEFICIENCY-INDUCED 1 (Arabidopsis thaliana OX%3D3702)
dAg1_00024860	1.94895	0.0138859	Protein of unknown function
dAg1_00036631	1.9481	6.12239e-14	Similar to FLS1: Flavonol synthase/flavanone 3-hydroxylase (Arabidopsis thaliana OX%3D3702)
dAg1_00044525	1.94683	9.94312e-08	Protein of unknown function
dAg1_00043964	1.94309	5.29899e-22	Similar to GOLS1: Galactinol synthase 1 (Arabidopsis thaliana OX%3D3702)
dAg1_00038940	1.943	0.000200174	Similar to ORP3B: Oxysterol-binding protein-related protein 3B (Arabidopsis thaliana OX%3D3702)
dAg1_00042741	1.94141	0.0321627	Similar to SBT2.2: Subtilisin-like protease SBT2.2 (Arabidopsis thaliana OX%3D3702)
dAg1_00022773	1.93735	2.05564e-09	Similar to APF2: Aspartyl protease family protein 2 (Arabidopsis thaliana OX%3D3702)
dAg1_00017555	1.93188	0.0029006	Similar to RPA1B: Replication protein A 70 kDa DNA-binding subunit B (Oryza sativa subsp. japonica OX%3D39947)
dAg1_00002727	1.93043	1.53229e-07	Similar to MCM7: DNA replication licensing factor MCM7 (Arabidopsis thaliana OX%3D3702)
dAg1_00000433	1.92955	0.00917964	Similar to QKY: Protein QUIRKY (Arabidopsis thaliana OX%3D3702)
dAg1_00035161	1.92929	0.000196172	Similar to At5g33370: GDSL esterase/lipase At5g33370 (Arabidopsis thaliana OX%3D3702)
dAg1_00012604	1.92663	0.00125948	Similar to CYCD3-2: Cyclin-D3-2 (Arabidopsis thaliana OX%3D3702)
dAg1_00032675	1.91896	2.69105e-19	Similar to P5CS1: Delta-1-pyrroline-5-carboxylate synthase 1 (Oryza sativa subsp. japonica OX%3D39947)
dAg1_00026689	1.90969	0.000171256	Similar to PAT1: Anthranilate phosphoribosyltransferase%2C chloroplastic (Arabidopsis thaliana OX%3D3702)
dAg1_00017278	1.90937	4.36086e-07	Similar to At2g26860: FBD-associated F-box protein At2g26860 (Arabidopsis thaliana OX%3D3702)
dAg1_00008392	1.90551	1.02917e-11	Similar to ELIP1: Early light-induced protein 1%2C chloroplastic (Arabidopsis thaliana OX%3D3702)
dAg1_00034915	1.90166	0.00583543	Similar to LBD1: LOB domain-containing protein 1 (Arabidopsis thaliana OX%3D3702)
dAg1_00010144	1.9006	1.21625e-07	Similar to GLN1-1: Glutamine synthetase cytosolic isozyme 1-1 (Oryza sativa subsp. japonica OX%3D39947)
dAg1_00013239	1.8986	3.86299e-34	Similar to PIP2-1: Aquaporin PIP2-1 (Zea mays OX%3D4577)
dAg1_00035138	1.89569	2.43041e-06	Similar to DOF2.1: Dof zinc finger protein DOF2.1 (Arabidopsis thaliana OX%3D3702)
dAg1_00010126	1.89359	0.000561286	Similar to BHLH32: Transcription factor AIG1 (Arabidopsis thaliana OX%3D3702)
dAg1_00031419	1.88856	1.92054e-16	Similar to UVR8: Ultraviolet-B receptor UVR8 (Arabidopsis thaliana OX%3D3702)
dAg1_00033237	1.8873	0.000101633	Similar to At1g73050: (R)-mandelonitrile lyase-like (Arabidopsis thaliana OX%3D3702)
dAg1_00030025	1.88182	0.00705662	Similar to ASY1: Meiosis-specific protein ASY1 (Arabidopsis thaliana OX%3D3702)
dAg1_00032966	1.87747	3.00225e-08	Similar to ESK1: Protein ESKIMO 1 (Arabidopsis thaliana OX%3D3702)
dAg1_00013533	1.87712	0.0236553	Protein of unknown function
dAg1_00044118	1.87709	1.36481e-05	Similar to ATPB: ATP synthase subunit beta%2C mitochondrial (Oryza sativa subsp. japonica OX%3D39947)
dAg1_00031643	1.87443	0.0155339	Similar to GINS2: DNA replication complex GINS protein PSF2 (Arabidopsis thaliana OX%3D3702)
dAg1_00012641	1.8698	1.89864e-30	Similar to ABF2: ABSCISIC ACID-INSENSITIVE 5-like protein 5 (Arabidopsis thaliana OX%3D3702)
dAg1_00013085	1.86871	0.0223629	Protein of unknown function
dAg1_00034815	1.86856	0.0133081	Similar to NAC089: NAC domain-containing protein 89 (Arabidopsis thaliana OX%3D3702)
dAg1_00033911	1.86528	7.75459e-05	Similar to CYCA2-1: Cyclin-A2-1 (Oryza sativa subsp. japonica OX%3D39947)
dAg1_00028067	1.8634	3.41065e-05	Protein of unknown function
dAg1_00024930	1.8615	0.000675845	Protein of unknown function
dAg1_00002921	1.8612	3.78357e-09	Similar to SBT3.16: Subtilisin-like protease SBT3.16 (Arabidopsis thaliana OX%3D3702)
dAg1_00021038	1.86	1.39384e-09	Similar to RFS5: Probable galactinol--sucrose galactosyltransferase 5 (Arabidopsis thaliana OX%3D3702)
dAg1_00012955	1.8587	3.1173e-10	Protein of unknown function
dAg1_00008647	1.85435	0.0202338	Similar to PDLP3: Plasmodesmata-located protein 3 (Arabidopsis thaliana OX%3D3702)
dAg1_00031938	1.84843	1.2286e-11	Protein of unknown function
dAg1_00033365	1.84683	2.58367e-15	Similar to DTX35: Protein DETOXIFICATION 35 (Arabidopsis thaliana OX%3D3702)
dAg1_00005588	1.84419	1.43891e-09	Protein of unknown function
dAg1_00007746	1.8432	0.0210715	Similar to At4g02900: CSC1-like protein At4g02900 (Arabidopsis thaliana OX%3D3702)
dAg1_00035809	1.84154	1.87856e-10	Similar to SKU5: Monocopper oxidase-like protein SKU5 (Arabidopsis thaliana OX%3D3702)
dAg1_00027321	1.84112	0.000161371	Similar to GASA10: Gibberellin-regulated protein 10 (Arabidopsis thaliana OX%3D3702)
XLOC_019001	1.84069	3.09777e-19
dAg1_00018838	1.83891	0.0313623	Similar to At2g01630: Glucan endo-1%2C3-beta-glucosidase 3 (Arabidopsis thaliana OX%3D3702)
dAg1_00025594	1.83818	0.00031215	Similar to PAP26: Bifunctional purple acid phosphatase 26 (Arabidopsis thaliana OX%3D3702)
dAg1_00044031	1.83807	0.0411874	Similar to At2g18540: Vicilin-like seed storage protein At2g18540 (Arabidopsis thaliana OX%3D3702)
dAg1_00017131	1.83434	0.00419658	Protein of unknown function
dAg1_00026086	1.83147	0.000169369	Similar to RAB5A: Ras-related protein Rab5A (Oryza sativa subsp. japonica OX%3D39947)
dAg1_00012854	1.82724	1.66682e-09	Protein of unknown function
dAg1_00033046	1.8203	2.41822e-06	Protein of unknown function
dAg1_00015817	1.81622	6.69439e-10	Similar to MYB5: Transcription repressor MYB5 (Arabidopsis thaliana OX%3D3702)
dAg1_00017228	1.81479	6.91013e-07	Protein of unknown function
dAg1_00017281	1.80855	0.000748697	Protein of unknown function
dAg1_00024464	1.80845	0.00314752	Similar to IQM3: IQ domain-containing protein IQM3 (Arabidopsis thaliana OX%3D3702)
dAg1_00005429	1.80701	1.22543e-08	Similar to PRP4: Proline-rich protein 4 (Arabidopsis thaliana OX%3D3702)
dAg1_00031969	1.80536	9.46526e-06	Similar to MYB111: Transcription factor MYB111 (Arabidopsis thaliana OX%3D3702)
dAg1_00033698	1.79728	0.00209579	Similar to COMT: Caffeic acid 3-O-methyltransferase (Coffea canephora OX%3D49390)
dAg1_00006436	1.79429	3.06322e-06	Protein of unknown function
XLOC_048406	1.79191	1.80523e-05
dAg1_00031279	1.79186	1.21037e-15	Similar to CHI3: Probable chalcone--flavonone isomerase 3 (Arabidopsis thaliana OX%3D3702)
dAg1_00038058	1.78974	2.0781e-18	Similar to At3g45090: P-loop NTPase domain-containing protein LPA1 homolog 2 (Arabidopsis thaliana OX%3D3702)
XLOC_033792	1.78656	0.00013408
dAg1_00003044	1.78282	8.90064e-06	Protein of unknown function
dAg1_00003895	1.78161	1.43986e-10	Protein of unknown function
dAg1_00003715	1.77896	2.04641e-16	Similar to WSD1: O-acyltransferase WSD1 (Arabidopsis thaliana OX%3D3702)
dAg1_00024411	1.77666	0.00359759	Protein of unknown function
dAg1_00003794	1.77425	4.76638e-10	Similar to CYP98A2: Cytochrome P450 98A2 (Glycine max OX%3D3847)
dAg1_00018457	1.76877	3.52306e-06	Similar to At5g45910: GDSL esterase/lipase At5g45910 (Arabidopsis thaliana OX%3D3702)
dAg1_00005766	1.76	4.89285e-21	Similar to AKR4C10: Aldo-keto reductase family 4 member C10 (Arabidopsis thaliana OX%3D3702)
dAg1_00044437	1.75335	0.000434438	Similar to Bp10: L-ascorbate oxidase homolog (Brassica napus OX%3D3708)
dAg1_00007880	1.74882	3.76601e-07	Protein of unknown function
dAg1_00012479	1.74876	2.05644e-05	Similar to XYN1: Endo-1%2C4-beta-xylanase 1 (Arabidopsis thaliana OX%3D3702)
dAg1_00008925	1.74558	1.72167e-39	Similar to CER26: Protein ECERIFERUM 26 (Arabidopsis thaliana OX%3D3702)
dAg1_00021375	1.7434	0.0018918	Similar to NEN1: Protein NEN1 (Arabidopsis thaliana OX%3D3702)
XLOC_008488	1.74334	2.40529e-18
XLOC_049268	1.7409	0.00123499
dAg1_00034954	1.74004	3.16838e-10	Similar to HSP70-1: Heat shock 70 kDa protein 1 (Arabidopsis thaliana OX%3D3702)
dAg1_00021599	1.73212	2.70875e-10	Similar to CER3: Very-long-chain aldehyde decarbonylase CER3 (Arabidopsis thaliana OX%3D3702)
dAg1_00013682	1.732	2.75163e-09	Similar to NFD4: Protein NUCLEAR FUSION DEFECTIVE 4 (Arabidopsis thaliana OX%3D3702)
dAg1_00028818	1.72382	2.99083e-13	Similar to CHI: Chalcone--flavonone isomerase (Oryza sativa subsp. indica OX%3D39946)
dAg1_00000016	1.72363	0.000490787	Similar to GAD4: Glutamate decarboxylase 4 (Arabidopsis thaliana OX%3D3702)
dAg1_00013082	1.72323	4.02697e-05	Similar to GALS1: Galactan beta-1%2C4-galactosyltransferase GALS1 (Arabidopsis thaliana OX%3D3702)
dAg1_00033322	1.72136	0.0459164	Similar to HAK26: Potassium transporter 26 (Oryza sativa subsp. japonica OX%3D39947)
dAg1_00016954	1.72101	1.09252e-22	Similar to LTP10: Non-specific lipid-transfer protein 10 (Arabidopsis thaliana OX%3D3702)
dAg1_00020169	1.72003	0.0222501	Similar to DPB2: DNA polymerase epsilon subunit B (Arabidopsis thaliana OX%3D3702)
dAg1_00006237	1.71619	0.00133278	Protein of unknown function
dAg1_00035178	1.71603	0.0135396	Protein of unknown function
dAg1_00031971	1.71546	0.00146187	Protein of unknown function
dAg1_00012423	1.71485	0.0198694	Protein of unknown function
dAg1_00038377	1.71432	0.0141816	Similar to MBD7: Methyl-CpG-binding domain-containing protein 7 (Arabidopsis thaliana OX%3D3702)
dAg1_00015803	1.71315	0.0237808	Similar to NDK4: Nucleoside diphosphate kinase IV%2C chloroplastic/mitochondrial (Arabidopsis thaliana OX%3D3702)
dAg1_00031767	1.71255	9.79223e-12	Similar to CYP77A4: Cytochrome P450 77A4 (Arabidopsis thaliana OX%3D3702)
dAg1_00028066	1.71231	3.00916e-05	Protein of unknown function
dAg1_00004031	1.70882	1.06713e-28	Protein of unknown function
dAg1_00040510	1.70837	1.50696e-19	Similar to SPL4: Squamosa promoter-binding-like protein 4 (Arabidopsis thaliana OX%3D3702)
dAg1_00009678	1.70749	1.23344e-07	Similar to AGAL1: Alpha-galactosidase 1 (Arabidopsis thaliana OX%3D3702)
dAg1_00009260	1.70667	1.0469e-12	Similar to ABCG21: ABC transporter G family member 21 (Arabidopsis thaliana OX%3D3702)
dAg1_00012956	1.70247	1.60952e-08	Similar to EXL3: GDSL esterase/lipase EXL3 (Arabidopsis thaliana OX%3D3702)
dAg1_00041593	1.70217	3.10868e-14	Similar to DDB2: Protein DAMAGED DNA-BINDING 2 (Arabidopsis thaliana OX%3D3702)
dAg1_00040566	1.70149	2.76306e-07	Similar to PPC16: Phosphoenolpyruvate carboxylase%2C housekeeping isozyme (Glycine max OX%3D3847)
dAg1_00044266	1.70053	2.06111e-08	Protein of unknown function
dAg1_00033084	1.69758	1.4388e-05	Similar to ETG1: Mini-chromosome maintenance complex-binding protein (Arabidopsis thaliana OX%3D3702)
dAg1_00017261	1.69757	0.00131629	Similar to NFD4: Protein NUCLEAR FUSION DEFECTIVE 4 (Arabidopsis thaliana OX%3D3702)
dAg1_00003656	1.69607	6.63587e-19	Similar to GBF3: G-box-binding factor 3 (Arabidopsis thaliana OX%3D3702)
dAg1_00039203	1.69483	0.000991396	Similar to RPA2A: Replication protein A 32 kDa subunit A (Arabidopsis thaliana OX%3D3702)
dAg1_00007846	1.69271	2.25747e-09	Similar to SULTR3%3B1: Sulfate transporter 3.1 (Arabidopsis thaliana OX%3D3702)
dAg1_00040227	1.6915	0.000615474	Similar to SKU5: Monocopper oxidase-like protein SKU5 (Arabidopsis thaliana OX%3D3702)
dAg1_00014939	1.6913	0.00440754	Similar to atpF: ATP synthase subunit b%2C chloroplastic (Populus trichocarpa OX%3D3694)
dAg1_00014948	1.6913	0.00440754	Similar to atpF: ATP synthase subunit b%2C chloroplastic (Populus trichocarpa OX%3D3694)
dAg1_00019421	1.69055	4.29369e-13	Protein of unknown function
dAg1_00024081	1.68272	1.26476e-09	Similar to DIT2-1: Dicarboxylate transporter 2.1%2C chloroplastic (Arabidopsis thaliana OX%3D3702)
dAg1_00044324	1.68139	8.0564e-21	Similar to CCOAOMT2: Caffeoyl-CoA O-methyltransferase 2 (Populus trichocarpa OX%3D3694)
dAg1_00023702	1.68128	9.53533e-07	Similar to CCOAOMT1: Caffeoyl-CoA O-methyltransferase 1 (Populus trichocarpa OX%3D3694)
dAg1_00008376	1.67905	0.00108049	Protein of unknown function
dAg1_00043505	1.67875	0.00240925	Similar to Bp10: L-ascorbate oxidase homolog (Brassica napus OX%3D3708)
dAg1_00031423	1.67372	2.05295e-24	Similar to AIP1: Protein phosphatase 2C 3 (Arabidopsis thaliana OX%3D3702)
dAg1_00024931	1.67033	0.000243387	Protein of unknown function
dAg1_00006194	1.66994	4.91757e-09	Similar to PIP2-4: Aquaporin PIP2-4 (Zea mays OX%3D4577)
dAg1_00041224	1.66488	5.3488e-16	Similar to At1g55760: BTB/POZ domain-containing protein At1g55760 (Arabidopsis thaliana OX%3D3702)
dAg1_00008689	1.65995	1.00553e-34	Similar to BAM1: Beta-amylase 1%2C chloroplastic (Arabidopsis thaliana OX%3D3702)
XLOC_040062	1.65942	7.17856e-08
dAg1_00007576	1.65795	0.000535948	Similar to SDI1: Protein SULFUR DEFICIENCY-INDUCED 1 (Arabidopsis thaliana OX%3D3702)
dAg1_00034856	1.65657	1.02652e-15	Similar to CSLA2: Glucomannan 4-beta-mannosyltransferase 2 (Arabidopsis thaliana OX%3D3702)
dAg1_00005562	1.65394	5.63731e-09	Similar to MPT1: Mitochondrial phosphate carrier protein 1%2C mitochondrial (Arabidopsis thaliana OX%3D3702)
dAg1_00018255	1.65197	6.89853e-13	Similar to MGL: Methionine gamma-lyase (Arabidopsis thaliana OX%3D3702)
dAg1_00035390	1.65174	2.57879e-15	Similar to PCS1: Aspartic proteinase PCS1 (Arabidopsis thaliana OX%3D3702)
dAg1_00003317	1.64912	8.64919e-06	Protein of unknown function
XLOC_008915	1.64773	1.48832e-08
dAg1_00034921	1.64751	1.80958e-18	Similar to PBL5: Probable serine/threonine-protein kinase PBL5 (Arabidopsis thaliana OX%3D3702)
dAg1_00006252	1.64664	0.0192467	Similar to MCM8: Probable DNA helicase MCM8 (Arabidopsis thaliana OX%3D3702)
dAg1_00015081	1.6451	0.02664	Similar to AtMg01010: Uncharacterized mitochondrial protein AtMg01010 (Arabidopsis thaliana OX%3D3702)
dAg1_00038005	1.64057	7.12703e-13	Similar to BGAL8: Beta-galactosidase 8 (Arabidopsis thaliana OX%3D3702)
dAg1_00024741	1.63912	1.52968e-05	Similar to Transcription factor HBP-1a (Triticum aestivum OX%3D4565)
dAg1_00017287	1.63262	4.08445e-07	Protein of unknown function
dAg1_00021265	1.6315	0.0135502	Protein of unknown function
dAg1_00036084	1.6314	3.10483e-08	Similar to CCH: Copper transport protein CCH (Arabidopsis thaliana OX%3D3702)
dAg1_00022700	1.62935	2.19119e-06	Similar to At5g45960: GDSL esterase/lipase At5g45960 (Arabidopsis thaliana OX%3D3702)
dAg1_00017996	1.62863	8.28257e-17	Similar to HSFB2B: Heat stress transcription factor B-2b (Arabidopsis thaliana OX%3D3702)
dAg1_00029786	1.62368	8.6337e-09	Protein of unknown function
dAg1_00027442	1.62255	0.000139228	Similar to PRO1: Profilin-1 (Solanum lycopersicum OX%3D4081)
dAg1_00021851	1.62251	2.09282e-05	Similar to OLE16: Oleosin 16 kDa (Oryza sativa subsp. japonica OX%3D39947)
dAg1_00000879	1.62227	5.33911e-09	Protein of unknown function
XLOC_013853	1.62184	3.02853e-05
dAg1_00012771	1.62072	0.00283319	Protein of unknown function
dAg1_00020049	1.61997	2.60381e-11	Similar to DCR: BAHD acyltransferase DCR (Arabidopsis thaliana OX%3D3702)
dAg1_00040959	1.61805	2.16343e-05	Protein of unknown function
dAg1_00022098	1.6178	3.38996e-26	Similar to HAB1: Protein phosphatase 2C 16 (Arabidopsis thaliana OX%3D3702)
dAg1_00044406	1.61359	0.0331104	Protein of unknown function
dAg1_00017241	1.61279	0.00327506	Similar to ROPGEF14: Rop guanine nucleotide exchange factor 14 (Arabidopsis thaliana OX%3D3702)
dAg1_00012103	1.6107	2.74766e-06	Similar to TGA1: Transcription factor TGA1 (Arabidopsis thaliana OX%3D3702)
dAg1_00002739	1.60765	0.00730402	Protein of unknown function
dAg1_00010139	1.60752	2.87457e-11	Similar to MYB20: Transcription factor MYB20 (Arabidopsis thaliana OX%3D3702)
dAg1_00042969	1.6075	0.0161405	Similar to EXO1: Exonuclease 1 (Arabidopsis thaliana OX%3D3702)
dAg1_00007663	1.60716	0.0311136	Similar to PSB28: Photosystem II reaction center PSB28 protein%2C chloroplastic (Oryza sativa subsp. japonica OX%3D39947)
dAg1_00008961	1.60374	1.58823e-07	Similar to UGT75D1: UDP-glycosyltransferase 75D1 (Arabidopsis thaliana OX%3D3702)
dAg1_00024509	1.59451	0.000687783	Similar to UGT76E1: UDP-glycosyltransferase 76E1 (Arabidopsis thaliana OX%3D3702)
dAg1_00012967	1.59289	0.00475938	Similar to CPK29: Calcium-dependent protein kinase 29 (Arabidopsis thaliana OX%3D3702)
dAg1_00021543	1.59173	6.73598e-09	Protein of unknown function
dAg1_00035600	1.58887	0.00372772	Similar to NAT11: Nucleobase-ascorbate transporter 11 (Arabidopsis thaliana OX%3D3702)
dAg1_00044911	1.58482	9.97965e-12	Similar to RAM1: GRAS family protein RAM1 (Medicago truncatula OX%3D3880)
dAg1_00018167	1.58339	0.000732074	Protein of unknown function
dAg1_00018026	1.58331	0.00929654	Protein of unknown function
dAg1_00029356	1.58286	1.96636e-06	Similar to NPF2.13: Protein NRT1/ PTR FAMILY 2.13 (Arabidopsis thaliana OX%3D3702)
dAg1_00038302	1.57754	1.47378e-06	Similar to DOF5.3: Dof zinc finger protein DOF5.3 (Arabidopsis thaliana OX%3D3702)
dAg1_00021394	1.57533	2.12537e-22	Similar to At3g47520: Malate dehydrogenase%2C chloroplastic (Arabidopsis thaliana OX%3D3702)
dAg1_00013061	1.57456	0.00116136	Protein of unknown function
dAg1_00039578	1.56503	2.0111e-05	Protein of unknown function
dAg1_00032797	1.56155	6.91806e-05	Protein of unknown function
dAg1_00015613	1.56005	1.95461e-23	Similar to CHAT: (Z)-3-hexen-1-ol acetyltransferase (Arabidopsis thaliana OX%3D3702)
dAg1_00025240	1.5576	0.00679282	Similar to ZIFL1: Protein ZINC INDUCED FACILITATOR-LIKE 1 (Arabidopsis thaliana OX%3D3702)
dAg1_00030962	1.55524	3.11382e-06	Similar to GSVIVT00026920001: Probable polygalacturonase (Vitis vinifera OX%3D29760)
dAg1_00005420	1.55333	4.88006e-09	Similar to SN2: Snakin-2 (Solanum tuberosum OX%3D4113)
dAg1_00038671	1.55114	0.0310285	Protein of unknown function
dAg1_00014940	1.54935	0.00123294	Protein of unknown function
dAg1_00014947	1.54935	0.00123294	Similar to atpA: ATP synthase subunit alpha%2C chloroplastic (Helianthus annuus OX%3D4232)
dAg1_00020717	1.54924	3.98052e-05	Protein of unknown function
dAg1_00018090	1.5482	5.74941e-10	Protein of unknown function
dAg1_00016762	1.54804	8.17556e-15	Protein of unknown function
dAg1_00029927	1.54038	1.12856e-14	Similar to ARR12: Two-component response regulator ARR12 (Arabidopsis thaliana OX%3D3702)
dAg1_00018601	1.53871	1.58895e-13	Similar to AVT3B: Amino acid transporter AVT3B (Arabidopsis thaliana OX%3D3702)
dAg1_00014124	1.53685	0.0125292	Similar to PLAT1: PLAT domain-containing protein 1 (Arabidopsis thaliana OX%3D3702)
dAg1_00024734	1.53613	0.00688621	Protein of unknown function
dAg1_00004105	1.53608	0.000256173	Similar to At1g09390: GDSL esterase/lipase At1g09390 (Arabidopsis thaliana OX%3D3702)
dAg1_00014565	1.53608	0.000256173	Similar to At1g28650: GDSL esterase/lipase At1g28650 (Arabidopsis thaliana OX%3D3702)
dAg1_00027878	1.53586	1.66353e-16	Similar to RXW8: CSC1-like protein RXW8 (Arabidopsis thaliana OX%3D3702)
dAg1_00005009	1.53284	0.0103308	Similar to ZAT10: Zinc finger protein ZAT10 (Arabidopsis thaliana OX%3D3702)
dAg1_00009658	1.53047	0.000123831	Protein of unknown function
dAg1_00024884	1.52914	0.00158839	Similar to CYP97C1: Carotene epsilon-monooxygenase%2C chloroplastic (Arabidopsis thaliana OX%3D3702)
dAg1_00017038	1.52837	2.31483e-22	Similar to RD22: BURP domain protein RD22 (Arabidopsis thaliana OX%3D3702)
dAg1_00025341	1.52731	2.92779e-07	Similar to AHL: PAP-specific phosphatase HAL2-like (Arabidopsis thaliana OX%3D3702)
XLOC_055714	1.52691	0.00373293
dAg1_00012965	1.52336	1.89781e-06	Similar to ATL23: E3 ubiquitin-protein ligase ATL23 (Arabidopsis thaliana OX%3D3702)
dAg1_00005589	1.51405	9.38171e-07	Similar to ROPGEF14: Rop guanine nucleotide exchange factor 14 (Arabidopsis thaliana OX%3D3702)
dAg1_00018760	1.51387	0.000125267	Protein of unknown function
dAg1_00025214	1.51129	1.20708e-12	Similar to CYP98A2: Cytochrome P450 98A2 (Glycine max OX%3D3847)
dAg1_00033730	1.50703	1.97977e-06	Similar to At5g59680: Probable LRR receptor-like serine/threonine-protein kinase At5g59680 (Arabidopsis thaliana OX%3D3702)
dAg1_00027872	1.50538	6.80171e-22	Similar to AAP1: Amino acid permease 1 (Arabidopsis thaliana OX%3D3702)
dAg1_00025511	1.50423	9.51318e-10	Similar to GAE1: UDP-glucuronate 4-epimerase 1 (Arabidopsis thaliana OX%3D3702)
dAg1_00015618	1.50066	4.87595e-29	Similar to CHAT: (Z)-3-hexen-1-ol acetyltransferase (Arabidopsis thaliana OX%3D3702)
dAg1_00017604	1.49773	0.00233538	Protein of unknown function
dAg1_00012296	1.49476	0.00208054	Protein of unknown function
dAg1_00015471	1.49278	0.045788	Similar to SDC: Serine decarboxylase (Arabidopsis thaliana OX%3D3702)
dAg1_00024646	1.49272	1.63597e-08	Similar to PIP2-1: Aquaporin PIP2-1 (Arabidopsis thaliana OX%3D3702)
dAg1_00005349	1.49034	0.000351376	Similar to MCM4: DNA replication licensing factor MCM4 (Arabidopsis thaliana OX%3D3702)
dAg1_00038421	1.48995	4.06452e-18	Similar to GLC1: Glucan endo-1%2C3-beta-glucosidase (Triticum aestivum OX%3D4565)
dAg1_00002963	1.48434	8.45814e-05	Similar to PAO1: Polyamine oxidase 1 (Arabidopsis thaliana OX%3D3702)
dAg1_00018873	1.48426	1.14905e-13	Similar to ERF010: Ethylene-responsive transcription factor ERF010 (Arabidopsis thaliana OX%3D3702)
dAg1_00042188	1.4828	7.03747e-12	Similar to CUT1: 3-ketoacyl-CoA synthase 6 (Arabidopsis thaliana OX%3D3702)
XLOC_053322	1.4797	4.62408e-13
dAg1_00044013	1.47844	0.0211178	Similar to DDM1: ATP-dependent DNA helicase DDM1 (Arabidopsis thaliana OX%3D3702)
dAg1_00041094	1.4771	1.04629e-06	Similar to MAPKKK18: Mitogen-activated protein kinase kinase kinase 18 (Arabidopsis thaliana OX%3D3702)
dAg1_00005924	1.47485	6.7489e-10	Similar to At5g03610: GDSL esterase/lipase At5g03610 (Arabidopsis thaliana OX%3D3702)
dAg1_00009149	1.47352	2.10548e-08	Similar to DRM2: DNA (cytosine-5)-methyltransferase DRM2 (Arabidopsis thaliana OX%3D3702)
dAg1_00010307	1.47265	6.26875e-20	Similar to REM4.1: Remorin 4.1 (Arabidopsis thaliana OX%3D3702)
dAg1_00040595	1.47122	5.97651e-07	Protein of unknown function
dAg1_00022262	1.47013	5.59856e-06	Similar to TPS2: Terpene synthase 2%2C chloroplastic (Zea mays OX%3D4577)
dAg1_00041867	1.46999	2.48113e-05	Similar to APA1: Aspartic proteinase A1 (Arabidopsis thaliana OX%3D3702)
dAg1_00013238	1.4669	1.13478e-22	Similar to PIP2-4: Aquaporin PIP2-4 (Zea mays OX%3D4577)
dAg1_00034901	1.46405	6.07506e-06	Similar to GATA11: GATA transcription factor 11 (Arabidopsis thaliana OX%3D3702)
dAg1_00034188	1.46175	2.05709e-09	Similar to DIT2-1: Dicarboxylate transporter 2.1%2C chloroplastic (Arabidopsis thaliana OX%3D3702)
dAg1_00024454	1.46012	0.000972952	Similar to At5g49770: Probable leucine-rich repeat receptor-like protein kinase At5g49770 (Arabidopsis thaliana OX%3D3702)
dAg1_00013074	1.45677	1.40506e-05	Similar to PILS1: Protein PIN-LIKES 1 (Arabidopsis thaliana OX%3D3702)
dAg1_00038198	1.45672	4.60266e-08	Similar to SSL3: Protein STRICTOSIDINE SYNTHASE-LIKE 3 (Arabidopsis thaliana OX%3D3702)
dAg1_00022410	1.45629	0.00302373	Similar to BHLH123: Transcription factor bHLH123 (Arabidopsis thaliana OX%3D3702)
dAg1_00022264	1.45543	3.80328e-06	Similar to TPS14: S-(+)-linalool synthase%2C chloroplastic (Arabidopsis thaliana OX%3D3702)
XLOC_053548	1.45128	2.02646e-06
dAg1_00012328	1.44481	0.0319547	Similar to STR6: Rhodanese-like domain-containing protein 6 (Arabidopsis thaliana OX%3D3702)
dAg1_00005795	1.44406	1.23063e-09	Protein of unknown function
dAg1_00042888	1.4437	0.000650892	Similar to ROA2: DNA replication licensing factor MCM3 homolog 2 (Zea mays OX%3D4577)
dAg1_00015715	1.43902	3.01718e-09	Similar to SNL6: Cinnamoyl-CoA reductase-like SNL6 (Oryza sativa subsp. japonica OX%3D39947)
dAg1_00031655	1.43804	0.000103202	Protein of unknown function
dAg1_00038026	1.43561	2.52412e-05	Similar to NCRK: Receptor-like serine/threonine-protein kinase NCRK (Arabidopsis thaliana OX%3D3702)
dAg1_00018160	1.43416	2.5514e-07	Protein of unknown function
dAg1_00016898	1.43381	3.81173e-19	Similar to CER1: Very-long-chain aldehyde decarbonylase CER1 (Arabidopsis thaliana OX%3D3702)
dAg1_00039764	1.43233	0.0362923	Similar to KIN7B: Kinesin-like protein KIN-7B (Arabidopsis thaliana OX%3D3702)
dAg1_00043040	1.43191	0.00274077	Protein of unknown function
dAg1_00004274	1.43168	0.00744351	Similar to SPT16: FACT complex subunit SPT16 (Oryza sativa subsp. japonica OX%3D39947)
dAg1_00031537	1.43012	7.27801e-07	Similar to UGT92A1: UDP-glycosyltransferase 92A1 (Arabidopsis thaliana OX%3D3702)
dAg1_00042113	1.42971	0.000524646	Similar to DDM1: ATP-dependent DNA helicase DDM1 (Arabidopsis thaliana OX%3D3702)
dAg1_00035016	1.42938	4.34076e-07	Similar to PCNA2: Proliferating cell nuclear antigen 2 (Arabidopsis thaliana OX%3D3702)
dAg1_00024346	1.42743	1.98925e-06	Similar to PAL1: Phenylalanine ammonia-lyase 1 (Daucus carota OX%3D4039)
dAg1_00021316	1.42334	0.0391228	Similar to PDCB3: PLASMODESMATA CALLOSE-BINDING PROTEIN 3 (Arabidopsis thaliana OX%3D3702)
dAg1_00005185	1.42247	6.60822e-06	Similar to MES10: Methylesterase 10 (Arabidopsis thaliana OX%3D3702)
dAg1_00030033	1.42169	1.64245e-20	Similar to SPL12: Squamosa promoter-binding-like protein 12 (Oryza sativa subsp. indica OX%3D39946)
dAg1_00005843	1.41584	5.42778e-06	Similar to PPA4: Soluble inorganic pyrophosphatase 4 (Arabidopsis thaliana OX%3D3702)
dAg1_00010100	1.4155	0.0149894	Similar to ATL54: RING-H2 finger protein ATL54 (Arabidopsis thaliana OX%3D3702)
dAg1_00018566	1.41233	6.45616e-11	Similar to PSY1: Phytoene synthase 1%2C chloroplastic (Solanum lycopersicum OX%3D4081)
dAg1_00004451	1.4122	4.52641e-13	Similar to CC-1: Cytochrome c (Oryza sativa subsp. indica OX%3D39946)
dAg1_00019436	1.41134	0.000788975	Similar to UGT85A2: UDP-glycosyltransferase 85A2 (Arabidopsis thaliana OX%3D3702)
dAg1_00005092	1.40915	1.92415e-07	Similar to CCOAOMT1: Caffeoyl-CoA O-methyltransferase 1 (Populus trichocarpa OX%3D3694)
dAg1_00033405	1.40691	0.000386567	Similar to SHN3: Ethylene-responsive transcription factor SHINE 3 (Arabidopsis thaliana OX%3D3702)
XLOC_055345	1.40636	0.00950114
dAg1_00039626	1.40347	2.52838e-07	Similar to ABI2: Protein phosphatase 2C 77 (Arabidopsis thaliana OX%3D3702)
dAg1_00022239	1.40185	5.87094e-07	Similar to GALS2: Galactan beta-1%2C4-galactosyltransferase GALS2 (Arabidopsis thaliana OX%3D3702)
dAg1_00002592	1.39849	0.0128213	Protein of unknown function
dAg1_00005029	1.39746	1.9834e-09	Similar to PMP22: Peroxisomal membrane protein PMP22 (Arabidopsis thaliana OX%3D3702)
dAg1_00037205	1.39315	1.50187e-05	Similar to OsI_36121: DNA replication licensing factor MCM2 (Oryza sativa subsp. indica OX%3D39946)
dAg1_00025972	1.39295	1.05595e-08	Similar to BAS: Beta-amyrin synthase (Arabidopsis thaliana OX%3D3702)
dAg1_00035467	1.3894	6.85183e-08	Similar to At3g06240: F-box/kelch-repeat protein At3g06240 (Arabidopsis thaliana OX%3D3702)
XLOC_019479	1.38929	0.00194187
dAg1_00037775	1.3877	1.80856e-12	Similar to XTH32: Probable xyloglucan endotransglucosylase/hydrolase protein 32 (Arabidopsis thaliana OX%3D3702)
dAg1_00011927	1.38581	1.50176e-09	Similar to SDC: Serine decarboxylase (Arabidopsis thaliana OX%3D3702)
dAg1_00005401	1.38467	0.0308783	Similar to Os05g0576300: Zinc finger CCCH domain-containing protein 39 (Oryza sativa subsp. japonica OX%3D39947)
dAg1_00026210	1.38465	0.000369844	Similar to CNGC4: Cyclic nucleotide-gated ion channel 4 (Arabidopsis thaliana OX%3D3702)
dAg1_00037224	1.38207	0.0305219	Similar to NPF6.1: Protein NRT1/ PTR FAMILY 6.1 (Arabidopsis thaliana OX%3D3702)
dAg1_00005417	1.37777	6.57038e-16	Similar to BC1L6: COBRA-like protein 1 (Oryza sativa subsp. japonica OX%3D39947)
dAg1_00026162	1.37458	0.000418578	Similar to CNGC4: Cyclic nucleotide-gated ion channel 4 (Arabidopsis thaliana OX%3D3702)
dAg1_00001696	1.37306	6.58075e-09	Similar to CYP716A12: Beta-amyrin 28-monooxygenase (Medicago truncatula OX%3D3880)
dAg1_00044531	1.37156	0.000515181	Similar to GAST1: Protein GAST1 (Solanum lycopersicum OX%3D4081)
dAg1_00017573	1.37119	3.72259e-06	Protein of unknown function
dAg1_00033147	1.36921	1.57859e-05	Similar to IRK: Probable LRR receptor-like serine/threonine-protein kinase IRK (Arabidopsis thaliana OX%3D3702)
dAg1_00033318	1.36858	1.08743e-06	Protein of unknown function
dAg1_00041118	1.36805	4.70776e-08	Similar to At1g34500: Probable long-chain-alcohol O-fatty-acyltransferase 9 (Arabidopsis thaliana OX%3D3702)
dAg1_00025152	1.36653	6.61833e-05	Similar to PHL5: Myb family transcription factor PHL5 (Arabidopsis thaliana OX%3D3702)
dAg1_00035482	1.36626	2.92779e-07	Protein of unknown function
dAg1_00024934	1.36616	0.00444795	Similar to DTX21: Protein DETOXIFICATION 21 (Arabidopsis thaliana OX%3D3702)
dAg1_00012426	1.36493	3.94388e-06	Protein of unknown function
dAg1_00010667	1.36441	0.000272146	Similar to ACLA-2: ATP-citrate synthase alpha chain protein 2 (Arabidopsis thaliana OX%3D3702)
dAg1_00033085	1.36439	1.37348e-07	Protein of unknown function
dAg1_00028947	1.35916	5.8493e-05	Similar to XYL2: Putative alpha-xylosidase 2 (Arabidopsis thaliana OX%3D3702)
dAg1_00033603	1.35892	5.88719e-06	Similar to At1g21400: 2-oxoisovalerate dehydrogenase subunit alpha 1%2C mitochondrial (Arabidopsis thaliana OX%3D3702)
dAg1_00005523	1.35846	0.000176379	Similar to EXLA1: Expansin-like A1 (Arabidopsis thaliana OX%3D3702)
dAg1_00024748	1.35578	1.2049e-05	Similar to MYR2: Myb-related protein 2 (Arabidopsis thaliana OX%3D3702)
dAg1_00038755	1.3542	0.00947684	Protein of unknown function
dAg1_00032916	1.35244	4.82607e-07	Similar to CPRD49: GDSL esterase/lipase CPRD49 (Arabidopsis thaliana OX%3D3702)
XLOC_043649	1.35068	0.0308854
dAg1_00004709	1.3501	0.000760636	Similar to At5g64080: Non-specific lipid-transfer protein-like protein At5g64080 (Arabidopsis thaliana OX%3D3702)
dAg1_00043915	1.34695	3.06246e-06	Protein of unknown function
XLOC_043934	1.34302	0.00173242
dAg1_00013236	1.34052	0.000107676	Protein of unknown function
dAg1_00039684	1.3401	1.82157e-06	Similar to At3g58530: F-box protein At3g58530 (Arabidopsis thaliana OX%3D3702)
dAg1_00041151	1.33718	5.31023e-10	Protein of unknown function
dAg1_00026035	1.33702	6.17294e-05	Similar to XERICO: Probable E3 ubiquitin-protein ligase XERICO (Arabidopsis thaliana OX%3D3702)
dAg1_00028406	1.3342	3.01718e-09	Protein of unknown function
dAg1_00040682	1.33212	8.25512e-07	Similar to At4g10955: GDSL esterase/lipase At4g10955 (Arabidopsis thaliana OX%3D3702)
dAg1_00038508	1.33121	0.0305924	Similar to ERF1-3: Eukaryotic peptide chain release factor subunit 1-3 (Arabidopsis thaliana OX%3D3702)
dAg1_00031124	1.32792	0.000167189	Similar to Os02g0245800: Potassium channel KAT1 (Oryza sativa subsp. japonica OX%3D39947)
dAg1_00029960	1.3265	0.000131612	Protein of unknown function
dAg1_00001140	1.32517	1.65509e-19	Similar to CBSCBS2: SNF1-related protein kinase regulatory subunit gamma-1-like (Arabidopsis thaliana OX%3D3702)
dAg1_00025524	1.32206	1.01248e-06	Similar to Os02g0799000: Probable protein phosphatase 2C 27 (Oryza sativa subsp. japonica OX%3D39947)
dAg1_00033946	1.32142	4.85074e-08	Similar to ZOX1: Zeatin O-xylosyltransferase (Phaseolus vulgaris OX%3D3885)
XLOC_028881	1.32141	0.0013938
dAg1_00043843	1.32104	0.00369342	Similar to APX3: L-ascorbate peroxidase 3 (Arabidopsis thaliana OX%3D3702)
dAg1_00012202	1.31894	0.0017415	Protein of unknown function
dAg1_00003684	1.31711	2.66451e-07	Similar to PLIP1: Phospholipase A1 PLIP1%2C chloroplastic (Arabidopsis thaliana OX%3D3702)
dAg1_00013410	1.31689	1.81243e-12	Similar to EDR2L: Protein ENHANCED DISEASE RESISTANCE 2-like (Arabidopsis thaliana OX%3D3702)
XLOC_033935	1.31476	1.95028e-05
XLOC_037912	1.31438	6.28389e-05
dAg1_00030085	1.31384	3.00296e-08	Similar to G6PD2: Glucose-6-phosphate 1-dehydrogenase 2%2C chloroplastic (Arabidopsis thaliana OX%3D3702)
XLOC_023864	1.31223	9.93943e-06
dAg1_00040321	1.31156	1.33239e-20	Similar to MIP1B: B-box domain protein 31 (Arabidopsis thaliana OX%3D3702)
dAg1_00000662	1.30718	0.000363168	Protein of unknown function
dAg1_00005181	1.30346	0.0236967	Similar to MES10: Methylesterase 10 (Arabidopsis thaliana OX%3D3702)
dAg1_00005312	1.30304	2.12898e-07	Similar to XERO1: Dehydrin Xero 1 (Arabidopsis thaliana OX%3D3702)
dAg1_00021455	1.30145	9.38756e-07	Protein of unknown function
dAg1_00005222	1.298	0.00122153	Protein of unknown function
dAg1_00037651	1.29607	1.44428e-19	Similar to ABCG15: ABC transporter G family member 15 (Arabidopsis thaliana OX%3D3702)
dAg1_00036685	1.29321	0.0294766	Protein of unknown function
dAg1_00002864	1.29092	0.000895302	Similar to At5g39150: Germin-like protein subfamily 1 member 17 (Arabidopsis thaliana OX%3D3702)
dAg1_00003094	1.28896	9.64543e-13	Similar to YLS3: Protein YLS3 (Arabidopsis thaliana OX%3D3702)
dAg1_00022745	1.28884	1.80668e-06	Protein of unknown function
dAg1_00025611	1.28836	0.00125468	Similar to HHP1: Heptahelical transmembrane protein 1 (Arabidopsis thaliana OX%3D3702)
dAg1_00035099	1.28731	9.42808e-13	Similar to CYP73A11: Trans-cinnamate 4-monooxygenase (Glycine max OX%3D3847)
dAg1_00012966	1.28584	1.94288e-19	Similar to Os01g0794400: Probable nucleoredoxin 2 (Oryza sativa subsp. japonica OX%3D39947)
dAg1_00033490	1.28523	7.60561e-11	Protein of unknown function
dAg1_00029538	1.28132	0.000743142	Similar to SOQ1: Protein SUPPRESSOR OF QUENCHING 1%2C chloroplastic (Arabidopsis thaliana OX%3D3702)
dAg1_00043675	1.28003	0.000745743	Similar to MCM6: DNA replication licensing factor MCM6 (Arabidopsis thaliana OX%3D3702)
dAg1_00024624	1.2777	4.41309e-08	Similar to WRKY44: WRKY transcription factor 44 (Arabidopsis thaliana OX%3D3702)
dAg1_00041761	1.27631	7.12767e-10	Protein of unknown function
dAg1_00004302	1.27486	1.85385e-16	Similar to LTI6A: Hydrophobic protein LTI6A (Oryza sativa subsp. japonica OX%3D39947)
dAg1_00033731	1.27446	0.0068766	Protein of unknown function
dAg1_00043949	1.26936	0.000452481	Similar to XERO1: Dehydrin Xero 1 (Arabidopsis thaliana OX%3D3702)
dAg1_00005825	1.26885	9.01109e-07	Similar to RHC1A: Probable E3 ubiquitin-protein ligase RHC1A (Arabidopsis thaliana OX%3D3702)
dAg1_00040100	1.26765	0.000281428	Protein of unknown function
dAg1_00001686	1.26473	7.68871e-06	Protein of unknown function
dAg1_00034548	1.2644	0.0124202	Similar to NPF2.11: Protein NRT1/ PTR FAMILY 2.11 (Arabidopsis thaliana OX%3D3702)
dAg1_00036288	1.26368	8.00659e-05	Similar to At5g33370: GDSL esterase/lipase At5g33370 (Arabidopsis thaliana OX%3D3702)
dAg1_00031799	1.26367	0.00564534	Similar to P2: NADP-dependent alkenal double bond reductase P2 (Arabidopsis thaliana OX%3D3702)
dAg1_00006174	1.26279	6.26875e-05	Similar to ADK2: Adenosine kinase 2 (Arabidopsis thaliana OX%3D3702)
dAg1_00012391	1.26143	9.21675e-10	Protein of unknown function
dAg1_00002868	1.25983	0.0100585	Similar to At1g18980: Germin-like protein subfamily T member 2 (Arabidopsis thaliana OX%3D3702)
dAg1_00040231	1.25979	3.62207e-07	Similar to B3GALT2: Probable beta-1%2C3-galactosyltransferase 2 (Arabidopsis thaliana OX%3D3702)
dAg1_00020279	1.25702	1.43512e-08	Similar to UPF1: Regulator of nonsense transcripts 1 homolog (Arabidopsis thaliana OX%3D3702)
dAg1_00043966	1.25513	5.30466e-15	Protein of unknown function
XLOC_001724	1.25457	6.21015e-05
dAg1_00021649	1.25335	1.36686e-14	Protein of unknown function
dAg1_00016337	1.25145	9.6546e-20	Similar to GL1-5: Very-long-chain aldehyde decarbonylase GL1-5 (Oryza sativa subsp. indica OX%3D39946)
dAg1_00036282	1.25097	6.52934e-06	Similar to ECR: Very-long-chain enoyl-CoA reductase (Arabidopsis thaliana OX%3D3702)
dAg1_00041686	1.2507	1.20061e-05	Similar to Os03g0784700: Ferredoxin--NADP reductase%2C root isozyme%2C chloroplastic (Oryza sativa subsp. japonica OX%3D39947)
dAg1_00030579	1.24908	2.08144e-07	Similar to HPD: 4-hydroxyphenylpyruvate dioxygenase (Arabidopsis thaliana OX%3D3702)
dAg1_00030928	1.24781	0.0250786	Similar to SYT5: Synaptotagmin-5 (Arabidopsis thaliana OX%3D3702)
dAg1_00010309	1.24602	6.96731e-08	Similar to BXL5: Probable beta-D-xylosidase 5 (Arabidopsis thaliana OX%3D3702)
XLOC_059469	1.24311	0.000464231
dAg1_00000267	1.24309	0.000809543	Similar to CDT1A: CDT1-like protein a%2C chloroplastic (Arabidopsis thaliana OX%3D3702)
dAg1_00025174	1.24284	0.019838	Similar to IQM6: IQ domain-containing protein IQM6 (Arabidopsis thaliana OX%3D3702)
dAg1_00021996	1.2412	0.000527808	Similar to APG: GDSL esterase/lipase APG (Arabidopsis thaliana OX%3D3702)
dAg1_00044333	1.2412	0.0075267	Similar to NUP98A: Nuclear pore complex protein NUP98A (Arabidopsis thaliana OX%3D3702)
dAg1_00002984	1.24094	2.63066e-06	Similar to DIT2-1: Dicarboxylate transporter 2.1%2C chloroplastic (Arabidopsis thaliana OX%3D3702)
dAg1_00003972	1.23665	7.28652e-08	Similar to At3g26840: Acyltransferase-like protein At3g26840%2C chloroplastic (Arabidopsis thaliana OX%3D3702)
dAg1_00022228	1.23247	4.22366e-17	Similar to LHY: Protein LHY (Arabidopsis thaliana OX%3D3702)
dAg1_00004572	1.23178	0.00277645	Protein of unknown function
dAg1_00031644	1.2293	0.000260233	Protein of unknown function
dAg1_00018048	1.2278	6.91013e-07	Protein of unknown function
dAg1_00043080	1.22725	7.19394e-06	Protein of unknown function
dAg1_00037141	1.22569	3.25865e-06	Protein of unknown function
dAg1_00035745	1.22484	0.00440179	Similar to FACT: Fatty alcohol:caffeoyl-CoA acyltransferase (Arabidopsis thaliana OX%3D3702)
dAg1_00032307	1.22366	1.02694e-14	Similar to TUBB8: Tubulin beta-8 chain (Arabidopsis thaliana OX%3D3702)
dAg1_00021915	1.22343	5.53344e-11	Similar to IAA1: Auxin-responsive protein IAA1 (Arabidopsis thaliana OX%3D3702)
dAg1_00012437	1.21527	8.41868e-05	Similar to Serine hydroxymethyltransferase%2C mitochondrial (Solanum tuberosum OX%3D4113)
dAg1_00031427	1.21461	2.5414e-11	Similar to SRC1: Protein SRC1 (Glycine max OX%3D3847)
dAg1_00022505	1.21442	0.0102593	Similar to LAT52: Anther-specific protein LAT52 (Solanum lycopersicum OX%3D4081)
dAg1_00023894	1.21425	0.000141697	Similar to PIP2-6: Probable aquaporin PIP2-6 (Oryza sativa subsp. japonica OX%3D39947)
dAg1_00024775	1.21375	2.09686e-07	Similar to At5g06290: 2-Cys peroxiredoxin BAS1-like%2C chloroplastic (Arabidopsis thaliana OX%3D3702)
dAg1_00044771	1.20793	3.77137e-06	Similar to ALA8: Probable phospholipid-transporting ATPase 8 (Arabidopsis thaliana OX%3D3702)
dAg1_00024423	1.20753	6.08265e-06	Similar to UGT73C4: UDP-glycosyltransferase 73C4 (Arabidopsis thaliana OX%3D3702)
dAg1_00044082	1.2068	4.85074e-08	Similar to STE1: Delta(7)-sterol-C5(6)-desaturase 1 (Arabidopsis thaliana OX%3D3702)
dAg1_00038425	1.20654	0.00355537	Similar to BHLH66: Transcription factor bHLH66 (Arabidopsis thaliana OX%3D3702)
dAg1_00007353	1.20099	3.07225e-05	Similar to At3g25290: Cytochrome b561 and DOMON domain-containing protein At3g25290 (Arabidopsis thaliana OX%3D3702)
dAg1_00004750	1.20006	3.09162e-09	Similar to UGT85A3: UDP-glycosyltransferase 85A3 (Arabidopsis thaliana OX%3D3702)
dAg1_00033030	1.19988	1.13586e-09	Similar to RER5: Protein RETICULATA-RELATED 5%2C chloroplastic (Arabidopsis thaliana OX%3D3702)
dAg1_00003613	1.19883	8.73417e-20	Similar to RVE6: Protein REVEILLE 6 (Arabidopsis thaliana OX%3D3702)
dAg1_00011489	1.19882	0.000279702	Similar to BRH1: Brassinosteroid-responsive RING protein 1 (Arabidopsis thaliana OX%3D3702)
dAg1_00025089	1.19361	6.2437e-05	Similar to ATJ6: Chaperone protein dnaJ 6 (Arabidopsis thaliana OX%3D3702)
dAg1_00009680	1.19248	2.16355e-08	Protein of unknown function
dAg1_00039348	1.19193	0.00632107	Similar to CRK5: CDPK-related kinase 5 (Arabidopsis thaliana OX%3D3702)
dAg1_00021518	1.1903	6.80406e-06	Protein of unknown function
dAg1_00038243	1.18975	1.07193e-05	Similar to F6'H2: Feruloyl CoA ortho-hydroxylase 2 (Arabidopsis thaliana OX%3D3702)
dAg1_00018485	1.1847	4.16661e-05	Similar to CBSX5: CBS domain-containing protein CBSX5 (Arabidopsis thaliana OX%3D3702)
dAg1_00044703	1.18454	0.0245884	Protein of unknown function
dAg1_00035893	1.18333	4.97366e-07	Similar to CYP77A4: Cytochrome P450 77A4 (Arabidopsis thaliana OX%3D3702)
dAg1_00005276	1.18321	2.01399e-05	Similar to CAP1: Cyclase-associated protein 1 (Arabidopsis thaliana OX%3D3702)
dAg1_00003973	1.18157	0.00823503	Similar to CXE18: Probable carboxylesterase 18 (Arabidopsis thaliana OX%3D3702)
dAg1_00009009	1.18021	2.29985e-15	Similar to SEC: Probable UDP-N-acetylglucosamine--peptide N-acetylglucosaminyltransferase SEC (Arabidopsis thaliana OX%3D3702)
dAg1_00006140	1.17762	0.000235211	Protein of unknown function
dAg1_00019350	1.17758	2.13324e-09	Similar to AHB2: Non-symbiotic hemoglobin 2 (Arabidopsis thaliana OX%3D3702)
dAg1_00038664	1.17655	1.03137e-06	Similar to Os02g0799000: Probable protein phosphatase 2C 27 (Oryza sativa subsp. japonica OX%3D39947)
dAg1_00020797	1.17518	8.4152e-14	Protein of unknown function
dAg1_00034360	1.17109	6.68263e-05	Similar to IRX10L: Probable beta-1%2C4-xylosyltransferase IRX10L (Arabidopsis thaliana OX%3D3702)
dAg1_00024345	1.17094	8.86337e-08	Similar to ADK2: Adenosine kinase 2 (Arabidopsis thaliana OX%3D3702)
dAg1_00039277	1.17088	2.56373e-08	Similar to ARAC7: Rac-like GTP-binding protein ARAC7 (Arabidopsis thaliana OX%3D3702)
dAg1_00008293	1.17007	0.00209579	Protein of unknown function
dAg1_00010057	1.16965	0.0132694	Similar to PAT08: Protein S-acyltransferase 8 (Arabidopsis thaliana OX%3D3702)
dAg1_00024674	1.16906	1.38618e-05	Similar to SAM3: S-adenosylmethionine synthase 3 (Solanum lycopersicum OX%3D4081)
dAg1_00018316	1.16843	1.85832e-08	Protein of unknown function
dAg1_00043740	1.16798	2.47796e-08	Protein of unknown function
dAg1_00027899	1.16563	0.000187443	Similar to APD1: E3 ubiquitin-protein ligase APD1 (Arabidopsis thaliana OX%3D3702)
XLOC_040600	1.16259	1.56006e-08
dAg1_00043851	1.16217	5.09586e-05	Similar to At5g66150: Probable alpha-mannosidase At5g66150 (Arabidopsis thaliana OX%3D3702)
dAg1_00042406	1.1609	0.000225385	Similar to CDF2: Cyclic dof factor 2 (Arabidopsis thaliana OX%3D3702)
dAg1_00042855	1.15938	1.63848e-09	Protein of unknown function
dAg1_00012984	1.15862	0.00406423	Similar to PLDDELTA: Phospholipase D delta (Arabidopsis thaliana OX%3D3702)
dAg1_00003888	1.15565	2.91531e-08	Similar to RPI3: Probable ribose-5-phosphate isomerase 3%2C chloroplastic (Arabidopsis thaliana OX%3D3702)
dAg1_00005156	1.15515	2.62508e-07	Similar to NIR1: Ferredoxin--nitrite reductase%2C chloroplastic (Arabidopsis thaliana OX%3D3702)
dAg1_00008444	1.15507	1.04087e-07	Similar to NTH2: Endonuclease III homolog 2%2C chloroplastic (Arabidopsis thaliana OX%3D3702)
dAg1_00034401	1.15458	1.62846e-07	Protein of unknown function
dAg1_00021271	1.15305	0.000119734	Similar to RRT1: Rhamnogalacturonan I rhamnosyltransferase 1 (Arabidopsis thaliana OX%3D3702)
dAg1_00043748	1.15219	0.00710632	Similar to SAC6: Phosphoinositide phosphatase SAC6 (Arabidopsis thaliana OX%3D3702)
dAg1_00038511	1.15	0.00495072	Protein of unknown function
dAg1_00018312	1.14984	0.00355537	Similar to At1g08880: Probable histone H2AXa (Arabidopsis thaliana OX%3D3702)
dAg1_00013857	1.14892	0.000368793	Similar to NFYB6: Nuclear transcription factor Y subunit B-6 (Arabidopsis thaliana OX%3D3702)
dAg1_00039325	1.14795	9.13639e-06	Similar to LHCA5: Photosystem I chlorophyll a/b-binding protein 5%2C chloroplastic (Arabidopsis thaliana OX%3D3702)
dAg1_00035666	1.14546	3.98893e-15	Protein of unknown function
dAg1_00037518	1.14541	1.49444e-11	Similar to BHLH122: Transcription factor bHLH122 (Arabidopsis thaliana OX%3D3702)
dAg1_00035017	1.14517	6.04011e-06	Similar to CP29A: 29 kDa ribonucleoprotein%2C chloroplastic (Arabidopsis thaliana OX%3D3702)
dAg1_00011786	1.14494	0.00118531	Similar to At1g21400: 2-oxoisovalerate dehydrogenase subunit alpha 1%2C mitochondrial (Arabidopsis thaliana OX%3D3702)
dAg1_00020886	1.14276	1.75448e-15	Similar to 4CLL9: 4-coumarate--CoA ligase-like 9 (Arabidopsis thaliana OX%3D3702)
dAg1_00044094	1.14264	0.00983391	Protein of unknown function
dAg1_00008788	1.13938	6.78865e-09	Similar to ABC1K3: Protein ACTIVITY OF BC1 COMPLEX KINASE 3%2C chloroplastic (Arabidopsis thaliana OX%3D3702)
dAg1_00017564	1.13883	2.18635e-08	Similar to TPS5: Alpha%2Calpha-trehalose-phosphate synthase [UDP-forming] 5 (Arabidopsis thaliana OX%3D3702)
dAg1_00044071	1.138	1.2864e-06	Similar to RBCS-2C: Ribulose bisphosphate carboxylase small chain 2C%2C chloroplastic (Solanum tuberosum OX%3D4113)
XLOC_013550	1.13719	4.08445e-07
dAg1_00034353	1.13682	9.90343e-11	Similar to APC2: Calcium-dependent mitochondrial ATP-magnesium/phosphate carrier protein 2 (Arabidopsis thaliana OX%3D3702)
dAg1_00005539	1.13646	0.000898616	Similar to YUC8: Probable indole-3-pyruvate monooxygenase YUCCA8 (Arabidopsis thaliana OX%3D3702)
dAg1_00040985	1.13645	1.9854e-11	Similar to SD18: Receptor-like serine/threonine-protein kinase SD1-8 (Arabidopsis thaliana OX%3D3702)
dAg1_00022417	1.13599	0.000140994	Protein of unknown function
dAg1_00028806	1.13389	2.19263e-07	Protein of unknown function
dAg1_00005203	1.13292	0.000468694	Similar to DLO2: Protein DMR6-LIKE OXYGENASE 2 (Arabidopsis thaliana OX%3D3702)
dAg1_00014395	1.13236	6.78939e-08	Similar to ABI2: Protein phosphatase 2C 77 (Arabidopsis thaliana OX%3D3702)
dAg1_00024941	1.13048	0.00027506	Similar to REM4.2: Remorin 4.2 (Arabidopsis thaliana OX%3D3702)
dAg1_00033699	1.12783	2.17658e-09	Similar to NAC002: NAC domain-containing protein 2 (Arabidopsis thaliana OX%3D3702)
dAg1_00021185	1.12729	5.19737e-05	Similar to PCMP-H61: Pentatricopeptide repeat-containing protein At5g66520 (Arabidopsis thaliana OX%3D3702)
dAg1_00012120	1.12446	2.14684e-09	Similar to HIPP24: Heavy metal-associated isoprenylated plant protein 24 (Arabidopsis thaliana OX%3D3702)
dAg1_00043864	1.1235	0.0149666	Similar to PR5K: PR5-like receptor kinase (Arabidopsis thaliana OX%3D3702)
dAg1_00044069	1.1235	4.17382e-07	Similar to RBCS-2A: Ribulose bisphosphate carboxylase small chain 2A%2C chloroplastic (Solanum lycopersicum OX%3D4081)
dAg1_00035008	1.12311	0.00090704	Protein of unknown function
XLOC_049922	1.12306	0.0021528
dAg1_00044487	1.12226	1.72966e-05	Similar to SNL6: Cinnamoyl-CoA reductase-like SNL6 (Oryza sativa subsp. japonica OX%3D39947)
dAg1_00011681	1.12154	9.11076e-07	Similar to At5g57670: Probable receptor-like serine/threonine-protein kinase At5g57670 (Arabidopsis thaliana OX%3D3702)
dAg1_00039527	1.12117	4.42436e-07	Protein of unknown function
dAg1_00041254	1.12079	0.00344927	Protein of unknown function
dAg1_00041204	1.11973	0.0124946	Similar to KIN14F: Kinesin-like protein KIN-14F (Arabidopsis thaliana OX%3D3702)
dAg1_00044177	1.11585	1.90512e-07	Similar to GTE2: Transcription factor GTE2 (Arabidopsis thaliana OX%3D3702)
dAg1_00043502	1.11582	7.21066e-05	Similar to APR3: 5'-adenylylsulfate reductase 3%2C chloroplastic (Arabidopsis thaliana OX%3D3702)
XLOC_016426	1.1154	0.018446
dAg1_00021130	1.11303	2.27348e-12	Similar to At1g74750: Pentatricopeptide repeat-containing protein At1g74750 (Arabidopsis thaliana OX%3D3702)
dAg1_00003141	1.11165	1.99277e-06	Similar to At2g37240: Thioredoxin-like protein AAED1%2C chloroplastic (Arabidopsis thaliana OX%3D3702)
dAg1_00000719	1.11057	0.00335463	Similar to HY2: Phytochromobilin:ferredoxin oxidoreductase%2C chloroplastic (Arabidopsis thaliana OX%3D3702)
dAg1_00020007	1.10901	9.40097e-08	Protein of unknown function
dAg1_00028075	1.10855	2.33735e-06	Similar to HMGB9: High mobility group B protein 9 (Arabidopsis thaliana OX%3D3702)
dAg1_00034989	1.10661	3.66747e-07	Protein of unknown function
dAg1_00034662	1.10479	3.29417e-05	Protein of unknown function
dAg1_00027355	1.10479	3.91611e-05	Similar to UVR3: (6-4)DNA photolyase (Arabidopsis thaliana OX%3D3702)
dAg1_00037749	1.1047	7.12767e-10	Similar to HSP70-1: Heat shock 70 kDa protein 1 (Arabidopsis thaliana OX%3D3702)
dAg1_00007046	1.10444	1.33488e-05	Similar to DDB2: Protein DAMAGED DNA-BINDING 2 (Arabidopsis thaliana OX%3D3702)
dAg1_00010127	1.10388	1.2098e-07	Similar to PAS2A: Very-long-chain (3R)-3-hydroxyacyl-CoA dehydratase PASTICCINO 2A (Oryza sativa subsp. japonica OX%3D39947)
dAg1_00039116	1.09984	0.000178318	Similar to PME44: Probable pectinesterase/pectinesterase inhibitor 44 (Arabidopsis thaliana OX%3D3702)
dAg1_00034567	1.09957	0.000107584	Similar to BT1: BTB/POZ and TAZ domain-containing protein 1 (Arabidopsis thaliana OX%3D3702)
dAg1_00033862	1.09846	9.43697e-12	Similar to PRR1: Pinoresinol reductase 1 (Arabidopsis thaliana OX%3D3702)
dAg1_00021049	1.09741	0.000142573	Similar to CDC48: Cell division cycle protein 48 homolog (Glycine max OX%3D3847)
dAg1_00023056	1.09706	0.0231371	Protein of unknown function
dAg1_00002869	1.09479	0.012982	Similar to Os09g0568700: Germin-like protein 9-3 (Oryza sativa subsp. japonica OX%3D39947)
dAg1_00035032	1.09427	0.00928593	Similar to CDC6B: Cell division control protein 6 homolog B (Arabidopsis thaliana OX%3D3702)
dAg1_00022727	1.09359	0.012043	Protein of unknown function
dAg1_00020847	1.09325	1.8234e-05	Similar to At4g24930: Thylakoid lumenal 17.9 kDa protein%2C chloroplastic (Arabidopsis thaliana OX%3D3702)
dAg1_00022768	1.09305	0.00107209	Similar to KIC: Calcium-binding protein KIC (Arabidopsis thaliana OX%3D3702)
dAg1_00033491	1.09238	7.7649e-06	Similar to GG2: Guanine nucleotide-binding protein subunit gamma 2 (Arabidopsis thaliana OX%3D3702)
dAg1_00043967	1.09091	0.00242154	Protein of unknown function
dAg1_00013524	1.0906	0.0158775	Protein of unknown function
dAg1_00037927	1.0901	1.67086e-06	Protein of unknown function
dAg1_00021178	1.08893	1.9423e-05	Similar to CBP60A: Calmodulin-binding protein 60 A (Arabidopsis thaliana OX%3D3702)
dAg1_00041665	1.08794	0.000122839	Similar to GHR1: LRR receptor-like serine/threonine-protein kinase GHR1 (Arabidopsis thaliana OX%3D3702)
dAg1_00016582	1.08764	0.00026504	Similar to HY5: Transcription factor HY5 (Solanum lycopersicum OX%3D4081)
dAg1_00031414	1.08758	9.89468e-06	Similar to DAR2: Protein DA1-related 2 (Arabidopsis thaliana OX%3D3702)
dAg1_00008475	1.08706	0.00540496	Similar to At3g23880: F-box/kelch-repeat protein At3g23880 (Arabidopsis thaliana OX%3D3702)
dAg1_00043925	1.08659	5.36525e-07	Similar to ALDH3F1: Aldehyde dehydrogenase family 3 member F1 (Arabidopsis thaliana OX%3D3702)
dAg1_00022252	1.08534	9.4513e-05	Similar to TSB2: Tryptophan synthase beta chain 2%2C chloroplastic (Arabidopsis thaliana OX%3D3702)
dAg1_00040066	1.08534	1.24339e-05	Similar to WRKY20: Probable WRKY transcription factor 20 (Arabidopsis thaliana OX%3D3702)
dAg1_00021260	1.08486	3.03536e-06	Similar to SPPA: Serine protease SPPA%2C chloroplastic (Arabidopsis thaliana OX%3D3702)
dAg1_00029142	1.08471	0.0127536	Similar to NUDT25: Nudix hydrolase 25 (Arabidopsis thaliana OX%3D3702)
dAg1_00007703	1.08361	5.10754e-07	Similar to PSB28: Photosystem II reaction center PSB28 protein%2C chloroplastic (Oryza sativa subsp. japonica OX%3D39947)
dAg1_00007222	1.08348	0.00206646	Protein of unknown function
dAg1_00020293	1.0834	6.75145e-07	Similar to UPF1: Regulator of nonsense transcripts 1 homolog (Arabidopsis thaliana OX%3D3702)
dAg1_00020502	1.08159	3.97331e-05	Similar to COMT: Caffeic acid 3-O-methyltransferase (Coffea canephora OX%3D49390)
dAg1_00036376	1.08109	0.000124603	Similar to At1g34300: G-type lectin S-receptor-like serine/threonine-protein kinase At1g34300 (Arabidopsis thaliana OX%3D3702)
dAg1_00039935	1.08015	1.4082e-08	Similar to PFK3: ATP-dependent 6-phosphofructokinase 3 (Arabidopsis thaliana OX%3D3702)
dAg1_00003679	1.07955	3.12762e-09	Similar to STR4: Rhodanese-like domain-containing protein 4%2C chloroplastic (Arabidopsis thaliana OX%3D3702)
dAg1_00021579	1.0791	6.5805e-05	Similar to HST: Shikimate O-hydroxycinnamoyltransferase (Arabidopsis thaliana OX%3D3702)
dAg1_00004152	1.07889	0.000189731	Similar to SR30: Serine/arginine-rich splicing factor SR30 (Arabidopsis thaliana OX%3D3702)
dAg1_00037354	1.07754	5.15008e-06	Similar to SPS4: Probable sucrose-phosphate synthase 4 (Arabidopsis thaliana OX%3D3702)
dAg1_00003574	1.07704	9.87475e-07	Similar to GPAT4: Glycerol-3-phosphate 2-O-acyltransferase 4 (Arabidopsis thaliana OX%3D3702)
dAg1_00023165	1.07397	3.31063e-06	Protein of unknown function
dAg1_00026359	1.07285	0.000187089	Similar to Os02g0134400: L-aspartate oxidase%2C chloroplastic (Oryza sativa subsp. japonica OX%3D39947)
dAg1_00039751	1.0702	4.4247e-07	Similar to PRXQ: Peroxiredoxin Q%2C chloroplastic (Arabidopsis thaliana OX%3D3702)
dAg1_00037710	1.06948	2.15672e-07	Similar to DIT1: Dicarboxylate transporter 1%2C chloroplastic (Arabidopsis thaliana OX%3D3702)
dAg1_00021035	1.06846	0.00185823	Similar to TAR2: Tryptophan aminotransferase-related protein 2 (Arabidopsis thaliana OX%3D3702)
dAg1_00005449	1.06664	0.0267119	Similar to TLP1: Thaumatin-like protein 1 (Arabidopsis thaliana OX%3D3702)
dAg1_00007394	1.06636	9.2135e-05	Similar to CEQORH: Chloroplast envelope quinone oxidoreductase homolog (Arabidopsis thaliana OX%3D3702)
dAg1_00012795	1.06439	0.00135995	Protein of unknown function
dAg1_00008189	1.06253	0.00172936	Protein of unknown function
dAg1_00042478	1.06181	2.02688e-07	Similar to Mitochondrial outer membrane protein porin of 34 kDa (Solanum tuberosum OX%3D4113)
dAg1_00012838	1.06136	1.86186e-12	Similar to At5g51830: Probable fructokinase-7 (Arabidopsis thaliana OX%3D3702)
dAg1_00043513	1.06051	1.4507e-07	Similar to GDCST: Aminomethyltransferase%2C mitochondrial (Arabidopsis thaliana OX%3D3702)
dAg1_00009876	1.05986	4.88614e-07	Similar to THA1: Probable low-specificity L-threonine aldolase 1 (Arabidopsis thaliana OX%3D3702)
dAg1_00028422	1.05972	0.000339501	Similar to METK5: S-adenosylmethionine synthase 5 (Vitis vinifera OX%3D29760)
dAg1_00042952	1.05662	0.00176647	Similar to LDOX: Leucoanthocyanidin dioxygenase (Arabidopsis thaliana OX%3D3702)
dAg1_00025085	1.05146	3.17399e-08	Similar to At2g41900: Zinc finger CCCH domain-containing protein 30 (Arabidopsis thaliana OX%3D3702)
dAg1_00005129	1.05126	9.28466e-06	Similar to CYP707A4: Abscisic acid 8'-hydroxylase 4 (Arabidopsis thaliana OX%3D3702)
dAg1_00044708	1.05114	9.81019e-09	Protein of unknown function
dAg1_00043340	1.05098	4.24499e-06	Similar to NDB2: External alternative NAD(P)H-ubiquinone oxidoreductase B2%2C mitochondrial (Arabidopsis thaliana OX%3D3702)
dAg1_00029347	1.04988	1.92089e-07	Similar to At1g27050: Uncharacterized protein At1g27050 (Arabidopsis thaliana OX%3D3702)
dAg1_00025150	1.04845	0.00342186	Similar to MOD1: Enoyl-[acyl-carrier-protein] reductase [NADH]%2C chloroplastic (Arabidopsis thaliana OX%3D3702)
dAg1_00007801	1.04841	2.08523e-07	Similar to CSP41A: Chloroplast stem-loop binding protein of 41 kDa a%2C chloroplastic (Arabidopsis thaliana OX%3D3702)
dAg1_00028366	1.04839	1.84938e-05	Similar to SAHH1: Adenosylhomocysteinase 1 (Arabidopsis thaliana OX%3D3702)
dAg1_00029168	1.04779	0.000149802	Protein of unknown function
dAg1_00031284	1.04771	0.000324951	Protein of unknown function
dAg1_00004805	1.04547	4.08418e-08	Similar to F3H-2: Flavanone 3-dioxygenase 2 (Oryza sativa subsp. japonica OX%3D39947)
dAg1_00043203	1.04497	0.000572138	Similar to BAC1: Mitochondrial arginine transporter BAC1 (Arabidopsis thaliana OX%3D3702)
dAg1_00022316	1.04429	0.00508075	Similar to NUDT2: Nudix hydrolase 2 (Arabidopsis thaliana OX%3D3702)
dAg1_00015612	1.04286	1.06248e-05	Similar to AT4: Acyl transferase 4 (Oryza sativa subsp. japonica OX%3D39947)
dAg1_00039923	1.04162	1.02133e-09	Similar to HPD: 4-hydroxyphenylpyruvate dioxygenase (Arabidopsis thaliana OX%3D3702)
dAg1_00007530	1.04157	1.4514e-09	Similar to At4g17486: DeSI-like protein At4g17486 (Arabidopsis thaliana OX%3D3702)
dAg1_00021875	1.04101	2.95482e-07	Similar to PDX12: Pyridoxal 5'-phosphate synthase-like subunit PDX1.2 (Arabidopsis thaliana OX%3D3702)
dAg1_00021291	1.03638	7.40144e-05	Similar to PPL1: PsbP-like protein 1%2C chloroplastic (Arabidopsis thaliana OX%3D3702)
dAg1_00021241	1.03609	0.000428947	Similar to ENO1: Enolase 1%2C chloroplastic (Arabidopsis thaliana OX%3D3702)
dAg1_00006023	1.03391	1.30664e-08	Similar to PGH1: Enolase (Solanum lycopersicum OX%3D4081)
dAg1_00036682	1.03276	4.65669e-05	Similar to ABCG25: ABC transporter G family member 25 (Arabidopsis thaliana OX%3D3702)
dAg1_00005530	1.03151	1.50137e-06	Similar to HCF244: Protein HIGH CHLOROPHYLL FLUORESCENCE PHENOTYPE 244%2C chloroplastic (Arabidopsis thaliana OX%3D3702)
dAg1_00024484	1.03138	9.46526e-06	Similar to CYP76C1: Cytochrome P450 76C1 (Arabidopsis thaliana OX%3D3702)
dAg1_00011735	1.0312	3.25049e-05	Similar to CML10: Probable calcium-binding protein CML10 (Oryza sativa subsp. japonica OX%3D39947)
dAg1_00042950	1.03098	5.88606e-05	Similar to GA2OX1: Gibberellin 2-beta-dioxygenase 1 (Oryza sativa subsp. japonica OX%3D39947)
dAg1_00034582	1.02963	0.000249027	Similar to GAPC1: Glyceraldehyde-3-phosphate dehydrogenase GAPC1%2C cytosolic (Arabidopsis thaliana OX%3D3702)
dAg1_00031525	1.02889	2.86392e-05	Similar to SHM4: Serine hydroxymethyltransferase 4 (Arabidopsis thaliana OX%3D3702)
dAg1_00043906	1.02793	8.78263e-05	Similar to ABC1K7: Protein ACTIVITY OF BC1 COMPLEX KINASE 7%2C chloroplastic (Arabidopsis thaliana OX%3D3702)
dAg1_00039763	1.02776	4.78196e-12	Similar to SS: Sucrose synthase (Glycine max OX%3D3847)
dAg1_00039219	1.02771	3.49314e-12	Similar to ATR2: NADPH--cytochrome P450 reductase 2 (Arabidopsis thaliana OX%3D3702)
dAg1_00044150	1.02751	8.13629e-11	Similar to PUB4: U-box domain-containing protein 4 (Arabidopsis thaliana OX%3D3702)
dAg1_00040853	1.02746	6.42399e-10	Similar to At1g53240: Malate dehydrogenase 1%2C mitochondrial (Arabidopsis thaliana OX%3D3702)
dAg1_00035861	1.02708	3.25262e-08	Similar to Os11g0148500: Pyruvate kinase 1%2C cytosolic (Oryza sativa subsp. japonica OX%3D39947)
dAg1_00004256	1.02697	3.0178e-05	Similar to ABCI20: ABC transporter I family member 20 (Arabidopsis thaliana OX%3D3702)
dAg1_00020998	1.02111	2.03231e-07	Similar to PGDH1: D-3-phosphoglycerate dehydrogenase 1%2C chloroplastic (Arabidopsis thaliana OX%3D3702)
dAg1_00035699	1.01969	2.4097e-08	Similar to IP5P15: Type II inositol polyphosphate 5-phosphatase 15 (Arabidopsis thaliana OX%3D3702)
dAg1_00038670	1.01743	1.10083e-06	Similar to At2g41040: Uncharacterized methyltransferase At2g41040%2C chloroplastic (Arabidopsis thaliana OX%3D3702)
dAg1_00020628	1.01654	2.04325e-07	Similar to CO3: Zinc finger protein CO3 (Oryza sativa subsp. japonica OX%3D39947)
dAg1_00042575	1.01332	0.00330595	Similar to B2 protein (Daucus carota OX%3D4039)
dAg1_00013704	1.01244	1.77504e-05	Similar to ROPGEF14: Rop guanine nucleotide exchange factor 14 (Arabidopsis thaliana OX%3D3702)
dAg1_00021284	1.00975	3.51798e-06	Similar to UAM3: UDP-arabinopyranose mutase 3 (Oryza sativa subsp. japonica OX%3D39947)
dAg1_00008842	1.0097	7.899e-07	Similar to MAK3: N-alpha-acetyltransferase MAK3 (Arabidopsis thaliana OX%3D3702)
dAg1_00003887	1.00828	1.04716e-11	Similar to At3g04780: PITH domain-containing protein At3g04780 (Arabidopsis thaliana OX%3D3702)
dAg1_00040151	1.00748	0.0190771	Similar to FIM5: Fimbrin-5 (Arabidopsis thaliana OX%3D3702)
dAg1_00004771	1.00583	9.20763e-08	Similar to DIT2-1: Dicarboxylate transporter 2.1%2C chloroplastic (Arabidopsis thaliana OX%3D3702)
dAg1_00021439	1.0027	0.000179916	Similar to KRS: Stigma-specific STIG1-like protein 4 (Arabidopsis thaliana OX%3D3702)
dAg1_00009121	1.00101	0.000124296	Similar to SUS4: Sucrose synthase 4 (Oryza sativa subsp. japonica OX%3D39947)
dAg1_00021184	1.00029	1.22057e-05	Similar to At5g50100: Uncharacterized protein At5g50100%2C chloroplastic (Arabidopsis thaliana OX%3D3702)
dAg1_00044815	1.00013	4.20129e-06	Protein of unknown function
dAg1_00037705	0.998896	3.48312e-08	Similar to RBCX2: Chaperonin-like RbcX protein 2%2C chloroplastic (Arabidopsis thaliana OX%3D3702)
dAg1_00001060	0.997988	0.00154914	Similar to BGLU40: Beta-glucosidase 40 (Arabidopsis thaliana OX%3D3702)
dAg1_00038242	0.997075	1.15143e-07	Similar to FLS1: Flavonol synthase/flavanone 3-hydroxylase (Arabidopsis thaliana OX%3D3702)
dAg1_00012929	0.996316	0.00454938	Similar to PR5K: PR5-like receptor kinase (Arabidopsis thaliana OX%3D3702)
dAg1_00034177	0.995664	0.0102593	Similar to NAP1%3B2: Nucleosome assembly protein 1%3B2 (Oryza sativa subsp. japonica OX%3D39947)
dAg1_00003627	0.99325	0.00238511	Similar to At2g46140: Desiccation-related protein At2g46140 (Arabidopsis thaliana OX%3D3702)
dAg1_00002174	0.988865	0.00704833	Protein of unknown function
dAg1_00005112	0.988409	2.18454e-09	Similar to ABF1: ABSCISIC ACID-INSENSITIVE 5-like protein 4 (Arabidopsis thaliana OX%3D3702)
dAg1_00039972	0.984014	1.24535e-06	Similar to ABC1K7: Protein ACTIVITY OF BC1 COMPLEX KINASE 7%2C chloroplastic (Arabidopsis thaliana OX%3D3702)
dAg1_00000656	0.982512	0.00355537	Similar to CYP71D10: Cytochrome P450 71D10 (Glycine max OX%3D3847)
dAg1_00031778	0.981252	1.49316e-07	Similar to NAC078: NAC domain-containing protein 78 (Arabidopsis thaliana OX%3D3702)
dAg1_00040559	0.980093	0.00115849	Similar to FHY: Bifunctional riboflavin kinase/FMN phosphatase (Arabidopsis thaliana OX%3D3702)
dAg1_00034883	0.976694	2.82754e-07	Similar to ABCF1: ABC transporter F family member 1 (Arabidopsis thaliana OX%3D3702)
dAg1_00043397	0.975303	0.00634769	Similar to SD18: Receptor-like serine/threonine-protein kinase SD1-8 (Arabidopsis thaliana OX%3D3702)
dAg1_00021605	0.974992	0.000363349	Similar to 4CL2: 4-coumarate--CoA ligase 2 (Arabidopsis thaliana OX%3D3702)
dAg1_00020199	0.973835	1.40257e-15	Similar to CSE: Caffeoylshikimate esterase (Arabidopsis thaliana OX%3D3702)
dAg1_00000015	0.973543	0.00184015	Similar to GAD2: Glutamate decarboxylase 2 (Arabidopsis thaliana OX%3D3702)
dAg1_00033456	0.972032	3.84719e-07	Similar to At1g06620: 1-aminocyclopropane-1-carboxylate oxidase homolog 1 (Arabidopsis thaliana OX%3D3702)
dAg1_00044564	0.971451	0.0135396	Similar to MES11: Putative methylesterase 11%2C chloroplastic (Arabidopsis thaliana OX%3D3702)
dAg1_00036390	0.970334	0.00123033	Similar to CESA6: Cellulose synthase A catalytic subunit 6 [UDP-forming] (Arabidopsis thaliana OX%3D3702)
dAg1_00024362	0.969292	5.09918e-07	Similar to IQD1: Protein IQ-DOMAIN 1 (Arabidopsis thaliana OX%3D3702)
dAg1_00005476	0.968886	0.00295507	Similar to MSI2: WD-40 repeat-containing protein MSI2 (Arabidopsis thaliana OX%3D3702)
dAg1_00031123	0.967633	1.44314e-08	Similar to SKOR: Potassium channel SKOR (Arabidopsis thaliana OX%3D3702)
dAg1_00039941	0.966668	2.90776e-07	Similar to XERICO: Probable E3 ubiquitin-protein ligase XERICO (Arabidopsis thaliana OX%3D3702)
dAg1_00004810	0.966452	5.97976e-09	Similar to BHLH143: Transcription factor bHLH143 (Arabidopsis thaliana OX%3D3702)
dAg1_00005461	0.964345	6.61405e-05	Protein of unknown function
dAg1_00041323	0.964107	2.76117e-08	Similar to At1g56190: Phosphoglycerate kinase 2%2C chloroplastic (Arabidopsis thaliana OX%3D3702)
dAg1_00012896	0.963648	5.39384e-05	Protein of unknown function
dAg1_00015740	0.962653	0.0015156	Protein of unknown function
dAg1_00022709	0.961993	0.00815273	Protein of unknown function
dAg1_00018799	0.961918	3.86642e-06	Similar to NDA2: Internal alternative NAD(P)H-ubiquinone oxidoreductase A2%2C mitochondrial (Arabidopsis thaliana OX%3D3702)
dAg1_00037567	0.961672	8.95507e-06	Similar to NLP2: Protein NLP2 (Arabidopsis thaliana OX%3D3702)
dAg1_00019254	0.958817	1.01549e-06	Similar to PNSB2: Photosynthetic NDH subunit of subcomplex B 2%2C chloroplastic (Arabidopsis thaliana OX%3D3702)
dAg1_00043713	0.958411	0.0164275	Similar to MSSP2: Monosaccharide-sensing protein 2 (Arabidopsis thaliana OX%3D3702)
dAg1_00039046	0.958314	0.000306174	Similar to ISA1: Isoamylase 1%2C chloroplastic (Arabidopsis thaliana OX%3D3702)
dAg1_00035521	0.958309	0.000216872	Similar to OPT4: Oligopeptide transporter 4 (Arabidopsis thaliana OX%3D3702)
dAg1_00041243	0.958108	3.7749e-05	Protein of unknown function
dAg1_00020000	0.956228	0.00478438	Protein of unknown function
dAg1_00028335	0.956103	1.50615e-07	Similar to KAB1: Probable voltage-gated potassium channel subunit beta (Arabidopsis thaliana OX%3D3702)
dAg1_00043269	0.955932	0.00935584	Similar to VIP5: Protein RTF1 homolog (Arabidopsis thaliana OX%3D3702)
dAg1_00034116	0.955743	0.000169369	Similar to VHA-A: V-type proton ATPase catalytic subunit A (Arabidopsis thaliana OX%3D3702)
dAg1_00027710	0.955726	2.31471e-06	Protein of unknown function
dAg1_00019840	0.955709	2.6604e-06	Similar to NEET: CDGSH iron-sulfur domain-containing protein NEET (Arabidopsis thaliana OX%3D3702)
dAg1_00003466	0.95525	5.11092e-07	Similar to At4g22990: SPX domain-containing membrane protein At4g22990 (Arabidopsis thaliana OX%3D3702)
dAg1_00031241	0.955002	8.83067e-11	Similar to IPS2: Inositol-3-phosphate synthase isozyme 2 (Arabidopsis thaliana OX%3D3702)
dAg1_00035632	0.953647	3.69025e-05	Protein of unknown function
dAg1_00021147	0.953432	0.00801623	Similar to BHLH79: Transcription factor bHLH79 (Arabidopsis thaliana OX%3D3702)
dAg1_00014054	0.953405	1.26139e-06	Similar to FD2: Ferredoxin-2%2C chloroplastic (Arabidopsis thaliana OX%3D3702)
dAg1_00040940	0.952397	0.00540293	Similar to JA2L: NAC domain-containing protein JA2L (Solanum lycopersicum OX%3D4081)
dAg1_00032273	0.951635	0.000103215	Similar to BXL4: Beta-D-xylosidase 4 (Arabidopsis thaliana OX%3D3702)
dAg1_00032059	0.951184	0.00171558	Similar to XBAT35: Putative E3 ubiquitin-protein ligase XBAT35 (Arabidopsis thaliana OX%3D3702)
dAg1_00041101	0.950998	5.00364e-05	Protein of unknown function
dAg1_00036977	0.949106	0.0134819	Similar to LAP1: Leucine aminopeptidase 1 (Arabidopsis thaliana OX%3D3702)
dAg1_00015371	0.94782	0.000135578	Similar to ALMT12: Aluminum-activated malate transporter 12 (Arabidopsis thaliana OX%3D3702)
dAg1_00031168	0.94639	0.012389	Similar to ATHB-16: Homeobox-leucine zipper protein ATHB-16 (Arabidopsis thaliana OX%3D3702)
dAg1_00044503	0.943669	3.98192e-08	Similar to SAMDC1: S-adenosylmethionine decarboxylase proenzyme 1 (Arabidopsis thaliana OX%3D3702)
XLOC_045933	0.943217	0.00894687
dAg1_00011954	0.941752	0.000138689	Similar to OsI_04558: Fructose-1%2C6-bisphosphatase%2C cytosolic (Oryza sativa subsp. indica OX%3D39946)
dAg1_00031384	0.940932	8.71818e-09	Similar to Sedoheptulose-1%2C7-bisphosphatase%2C chloroplastic (Triticum aestivum OX%3D4565)
dAg1_00021119	0.940359	2.1561e-07	Similar to HAT5: Homeobox-leucine zipper protein HAT5 (Arabidopsis thaliana OX%3D3702)
dAg1_00025201	0.935769	0.000476246	Similar to At1g07440: Tropinone reductase homolog At1g07440 (Arabidopsis thaliana OX%3D3702)
dAg1_00001150	0.931392	5.96082e-07	Similar to Mitochondrial outer membrane protein porin of 36 kDa (Solanum tuberosum OX%3D4113)
dAg1_00002757	0.92989	1.18613e-08	Similar to LACS1: Long chain acyl-CoA synthetase 1 (Arabidopsis thaliana OX%3D3702)
dAg1_00022801	0.929406	0.000224407	Protein of unknown function
dAg1_00029210	0.92802	0.000385089	Similar to At4g18030: Probable methyltransferase PMT14 (Arabidopsis thaliana OX%3D3702)
dAg1_00022817	0.927224	3.02777e-07	Protein of unknown function
dAg1_00028121	0.927073	0.000177368	Similar to PILS1: Protein PIN-LIKES 1 (Arabidopsis thaliana OX%3D3702)
dAg1_00034070	0.924506	0.0054305	Protein of unknown function
dAg1_00028045	0.923785	0.000764158	Similar to OTC: Ornithine carbamoyltransferase%2C chloroplastic (Arabidopsis thaliana OX%3D3702)
dAg1_00030899	0.922718	0.000108825	Protein of unknown function
dAg1_00027853	0.921435	0.000172898	Similar to CER2: Protein ECERIFERUM 2 (Arabidopsis thaliana OX%3D3702)
dAg1_00029363	0.921168	0.000445431	Similar to TRX8: Thioredoxin H8 (Arabidopsis thaliana OX%3D3702)
dAg1_00013083	0.920881	0.00533958	Similar to At3g50808: Uncharacterized protein At3g50808 (Arabidopsis thaliana OX%3D3702)
dAg1_00002269	0.920359	0.00239282	Similar to HIPP29: Heavy metal-associated isoprenylated plant protein 29 (Arabidopsis thaliana OX%3D3702)
dAg1_00024543	0.91599	6.82178e-05	Similar to OFUT19: O-fucosyltransferase 19 (Arabidopsis thaliana OX%3D3702)
dAg1_00008572	0.915198	1.43203e-07	Similar to Os03g0268000: Serine/threonine-protein phosphatase PP1 (Oryza sativa subsp. japonica OX%3D39947)
dAg1_00012457	0.912891	5.18763e-05	Similar to SUC4: Sucrose transport protein SUC4 (Arabidopsis thaliana OX%3D3702)
dAg1_00043407	0.912258	2.57797e-06	Similar to BHLH112: Transcription factor bHLH112 (Arabidopsis thaliana OX%3D3702)
dAg1_00035283	0.911506	0.00471065	Similar to KCS2: 3-ketoacyl-CoA synthase 2 (Arabidopsis thaliana OX%3D3702)
dAg1_00021583	0.909243	0.000341662	Protein of unknown function
dAg1_00022704	0.909097	1.63218e-06	Similar to VOZ1: Transcription factor VOZ1 (Arabidopsis thaliana OX%3D3702)
dAg1_00034896	0.908389	3.08271e-10	Similar to NUDT19: Nudix hydrolase 19%2C chloroplastic (Arabidopsis thaliana OX%3D3702)
dAg1_00037673	0.908169	2.49844e-07	Similar to SIR: Assimilatory sulfite reductase (ferredoxin)%2C chloroplastic (Arabidopsis thaliana OX%3D3702)
dAg1_00042440	0.906004	0.000858884	Similar to Mitochondrial outer membrane protein porin of 34 kDa (Solanum tuberosum OX%3D4113)
dAg1_00014423	0.905606	0.000745743	Similar to RMA1H1: E3 ubiquitin-protein ligase RMA1H1 (Capsicum annuum OX%3D4072)
dAg1_00031184	0.905602	4.0685e-09	Similar to IPS2: Inositol-3-phosphate synthase isozyme 2 (Arabidopsis thaliana OX%3D3702)
dAg1_00031449	0.904896	9.77042e-08	Similar to LPD1: Dihydrolipoyl dehydrogenase 1%2C mitochondrial (Arabidopsis thaliana OX%3D3702)
dAg1_00020082	0.904153	0.00241043	Protein of unknown function
dAg1_00000359	0.903608	0.000220018	Similar to EIL3: ETHYLENE INSENSITIVE 3-like 3 protein (Arabidopsis thaliana OX%3D3702)
dAg1_00017616	0.902363	4.38128e-06	Similar to PKP3: Plastidial pyruvate kinase 3%2C chloroplastic (Arabidopsis thaliana OX%3D3702)
dAg1_00002018	0.901543	0.0255591	Similar to At3g59020: Importin beta-like SAD2 homolog (Arabidopsis thaliana OX%3D3702)
dAg1_00000245	0.893644	1.50941e-05	Protein of unknown function
dAg1_00037662	0.892177	0.00106748	Similar to RER4: Protein RETICULATA-RELATED 4%2C chloroplastic (Arabidopsis thaliana OX%3D3702)
dAg1_00044698	0.891574	6.68448e-05	Similar to IP5P7: Type IV inositol polyphosphate 5-phosphatase 7 (Arabidopsis thaliana OX%3D3702)
dAg1_00022818	0.891306	0.00866116	Similar to COAC2: Mitochondrial carrier protein CoAc2 (Zea mays OX%3D4577)
dAg1_00042094	0.890826	4.67799e-06	Similar to PPH: Pheophytinase%2C chloroplastic (Arabidopsis thaliana OX%3D3702)
dAg1_00012533	0.88938	0.00294036	Protein of unknown function
dAg1_00043922	0.889213	0.00581802	Similar to BAK1: BRASSINOSTEROID INSENSITIVE 1-associated receptor kinase 1 (Arabidopsis thaliana OX%3D3702)
dAg1_00029861	0.88787	0.000185674	Protein of unknown function
dAg1_00016865	0.886945	0.00308144	Similar to At1g67280: Probable lactoylglutathione lyase%2C chloroplastic (Arabidopsis thaliana OX%3D3702)
dAg1_00031833	0.886694	0.00408617	Similar to VHA-G2: V-type proton ATPase subunit G2 (Arabidopsis thaliana OX%3D3702)
dAg1_00033314	0.88556	0.000547462	Similar to PKP4: Plastidial pyruvate kinase 4%2C chloroplastic (Arabidopsis thaliana OX%3D3702)
dAg1_00012167	0.884653	1.88253e-05	Protein of unknown function
dAg1_00020622	0.883105	0.0014954	Protein of unknown function
dAg1_00005342	0.882509	0.000799095	Protein of unknown function
dAg1_00024074	0.878621	2.81145e-05	Similar to ATPK2: Serine/threonine-protein kinase AtPK2/AtPK19 (Arabidopsis thaliana OX%3D3702)
dAg1_00024861	0.877462	2.90391e-07	Similar to CAM7: Calmodulin-7 (Arabidopsis thaliana OX%3D3702)
dAg1_00012445	0.876511	9.38583e-08	Similar to HEMA1: Glutamyl-tRNA reductase 1%2C chloroplastic (Cucumis sativus OX%3D3659)
dAg1_00039728	0.876176	4.56616e-07	Similar to FLZ13: FCS-Like Zinc finger 13 (Arabidopsis thaliana OX%3D3702)
dAg1_00000302	0.875847	0.000158122	Similar to FAD2: Delta(12)-fatty-acid desaturase (Arabidopsis thaliana OX%3D3702)
dAg1_00020692	0.875698	3.93102e-07	Similar to SIGE: RNA polymerase sigma factor sigE%2C chloroplastic/mitochondrial (Arabidopsis thaliana OX%3D3702)
dAg1_00008656	0.874373	2.74359e-05	Similar to At2g33255: Haloacid dehalogenase-like hydrolase domain-containing protein At2g33255 (Arabidopsis thaliana OX%3D3702)
dAg1_00035618	0.874087	0.00151878	Similar to PUMP6: Mitochondrial uncoupling protein 6 (Arabidopsis thaliana OX%3D3702)
dAg1_00018140	0.874005	2.17098e-06	Similar to VHA-E3: V-type proton ATPase subunit E3 (Arabidopsis thaliana OX%3D3702)
dAg1_00042164	0.8737	1.74309e-08	Similar to UGT72D1: UDP-glycosyltransferase 72D1 (Arabidopsis thaliana OX%3D3702)
dAg1_00007632	0.87346	0.00664087	Similar to TRM32: Protein TRM32 (Arabidopsis thaliana OX%3D3702)
dAg1_00040953	0.87233	3.32291e-05	Protein of unknown function
dAg1_00004066	0.872277	9.58371e-06	Similar to CPT1: Coleoptile phototropism protein 1 (Oryza sativa subsp. japonica OX%3D39947)
dAg1_00008901	0.872166	4.37778e-07	Similar to SPS3: Probable sucrose-phosphate synthase 3 (Arabidopsis thaliana OX%3D3702)
dAg1_00032926	0.871781	0.0023993	Similar to PLC6: Phosphoinositide phospholipase C 6 (Arabidopsis thaliana OX%3D3702)
dAg1_00018871	0.871018	0.000265383	Similar to AP2: Floral homeotic protein APETALA 2 (Arabidopsis thaliana OX%3D3702)
dAg1_00034434	0.870484	3.00599e-05	Similar to BCCP2: Biotin carboxyl carrier protein of acetyl-CoA carboxylase 2%2C chloroplastic (Arabidopsis thaliana OX%3D3702)
dAg1_00018274	0.86925	7.09219e-05	Similar to WAXY: Granule-bound starch synthase 1%2C chloroplastic/amyloplastic (Solanum tuberosum OX%3D4113)
dAg1_00040269	0.866581	1.34056e-05	Protein of unknown function
dAg1_00010481	0.866485	3.23059e-07	Similar to SPDSYN: Spermidine synthase (Solanum lycopersicum OX%3D4081)
dAg1_00002629	0.866173	6.42294e-06	Similar to Glutamine synthetase leaf isozyme%2C chloroplastic (Phaseolus vulgaris OX%3D3885)
dAg1_00011803	0.865911	0.00866116	Similar to CCOAOMT1: Caffeoyl-CoA O-methyltransferase 1 (Populus trichocarpa OX%3D3694)
dAg1_00030076	0.865135	0.000241724	Similar to G6PD2: Glucose-6-phosphate 1-dehydrogenase 2%2C chloroplastic (Arabidopsis thaliana OX%3D3702)
dAg1_00007523	0.863856	0.00769152	Similar to At5g48800: BTB/POZ domain-containing protein At5g48800 (Arabidopsis thaliana OX%3D3702)
dAg1_00039823	0.863691	5.92216e-05	Similar to UGT76E2: UDP-glycosyltransferase 76E2 (Arabidopsis thaliana OX%3D3702)
dAg1_00021464	0.863256	0.00275294	Similar to ROD1: Phosphatidylcholine:diacylglycerol cholinephosphotransferase 1 (Arabidopsis thaliana OX%3D3702)
dAg1_00028104	0.863079	4.70724e-06	Similar to GAPB: Glyceraldehyde-3-phosphate dehydrogenase GAPB%2C chloroplastic (Arabidopsis thaliana OX%3D3702)
dAg1_00033766	0.862007	0.000209399	Similar to At4g17550: Putative glycerol-3-phosphate transporter 4 (Arabidopsis thaliana OX%3D3702)
dAg1_00042070	0.861283	3.04302e-06	Similar to FBA2: Fructose-bisphosphate aldolase 2%2C chloroplastic (Arabidopsis thaliana OX%3D3702)
dAg1_00003657	0.860714	0.0194072	Protein of unknown function
dAg1_00020819	0.858817	2.13858e-08	Similar to ABCG11: ABC transporter G family member 11 (Arabidopsis thaliana OX%3D3702)
dAg1_00037197	0.858362	3.5488e-07	Similar to RAD52-2: DNA repair RAD52-like protein 2%2C chloroplastic (Arabidopsis thaliana OX%3D3702)
dAg1_00039843	0.858282	0.00105839	Similar to GmIF7GT1: Isoflavone 7-O-glucosyltransferase 1 (Glycine max OX%3D3847)
dAg1_00028191	0.857802	0.00106128	Similar to GGCT2%3B1: Gamma-glutamylcyclotransferase 2-1 (Arabidopsis thaliana OX%3D3702)
dAg1_00020278	0.856974	2.57828e-06	Similar to HIPP07: Heavy metal-associated isoprenylated plant protein 7 (Arabidopsis thaliana OX%3D3702)
dAg1_00043122	0.856943	5.7755e-06	Similar to DSEL: Phospholipase A1-IIgamma (Arabidopsis thaliana OX%3D3702)
dAg1_00021457	0.856817	8.03631e-06	Similar to MBD11: Methyl-CpG-binding domain-containing protein 11 (Arabidopsis thaliana OX%3D3702)
dAg1_00033787	0.854673	8.21706e-05	Similar to GDH3: Glycine cleavage system H protein 3%2C mitochondrial (Arabidopsis thaliana OX%3D3702)
dAg1_00014485	0.854618	8.53759e-06	Similar to COP1: E3 ubiquitin-protein ligase COP1 (Arabidopsis thaliana OX%3D3702)
dAg1_00040722	0.853932	0.000877402	Similar to VIT_01s0010g01870: CASP-like protein 2A1 (Vitis vinifera OX%3D29760)
dAg1_00035321	0.853901	0.00019584	Similar to ROPGAP2: Rho GTPase-activating protein 2 (Arabidopsis thaliana OX%3D3702)
dAg1_00027885	0.852673	0.000344732	Protein of unknown function
dAg1_00043839	0.852296	1.19299e-09	Similar to DHQS: 3-dehydroquinate synthase%2C chloroplastic (Actinidia chinensis var. chinensis OX%3D1590841)
dAg1_00024735	0.851678	7.46159e-09	Similar to FTSZ2-1: Cell division protein FtsZ homolog 2-1%2C chloroplastic (Arabidopsis thaliana OX%3D3702)
dAg1_00021606	0.851235	2.03989e-06	Similar to ACR11: ACT domain-containing protein ACR11 (Arabidopsis thaliana OX%3D3702)
dAg1_00010009	0.850907	7.65349e-05	Protein of unknown function
dAg1_00040882	0.850518	0.00568122	Similar to RSS3: Protein RICE SALT SENSITIVE 3 (Oryza sativa subsp. japonica OX%3D39947)
dAg1_00027765	0.847814	0.000658564	Protein of unknown function
dAg1_00013780	0.847544	2.1892e-08	Similar to LCY1: Lycopene beta cyclase%2C chloroplastic (Solanum lycopersicum OX%3D4081)
dAg1_00015365	0.847144	0.000717231	Similar to GDH1: Glycine cleavage system H protein 1%2C mitochondrial (Arabidopsis thaliana OX%3D3702)
dAg1_00012520	0.846521	0.00095991	Similar to KIN7N: Kinesin-like protein KIN-7N (Arabidopsis thaliana OX%3D3702)
dAg1_00018027	0.846308	0.0154065	Similar to At3g14260: Protein LURP-one-related 11 (Arabidopsis thaliana OX%3D3702)
dAg1_00013619	0.844773	3.78264e-07	Similar to NPF6.2: Protein NRT1/ PTR FAMILY 6.2 (Arabidopsis thaliana OX%3D3702)
dAg1_00013011	0.842062	3.22143e-07	Similar to FTSH5: ATP-dependent zinc metalloprotease FTSH 5%2C chloroplastic (Arabidopsis thaliana OX%3D3702)
dAg1_00004102	0.841959	1.80523e-05	Similar to At1g28590: GDSL esterase/lipase At1g28590 (Arabidopsis thaliana OX%3D3702)
dAg1_00013702	0.840177	0.000445431	Protein of unknown function
dAg1_00000414	0.839048	1.97979e-05	Similar to BLH1: BEL1-like homeodomain protein 1 (Arabidopsis thaliana OX%3D3702)
dAg1_00008421	0.837535	0.00226924	Similar to APS1: ATP sulfurylase 1%2C chloroplastic (Arabidopsis thaliana OX%3D3702)
dAg1_00018123	0.837496	2.66451e-07	Similar to RTNLB2: Reticulon-like protein B2 (Arabidopsis thaliana OX%3D3702)
dAg1_00031658	0.837275	7.05144e-06	Similar to ECR: Very-long-chain enoyl-CoA reductase (Arabidopsis thaliana OX%3D3702)
dAg1_00011303	0.833721	1.03137e-06	Similar to CYP97A3: Protein LUTEIN DEFICIENT 5%2C chloroplastic (Arabidopsis thaliana OX%3D3702)
dAg1_00020575	0.833131	0.00103516	Protein of unknown function
dAg1_00021593	0.832677	1.10568e-05	Protein of unknown function
dAg1_00041255	0.832142	8.60148e-05	Similar to ARP8: Actin-related protein 8 (Arabidopsis thaliana OX%3D3702)
dAg1_00003767	0.831703	0.0129445	Similar to PIP5K6: Phosphatidylinositol 4-phosphate 5-kinase 6 (Arabidopsis thaliana OX%3D3702)
dAg1_00018192	0.831442	1.36907e-06	Similar to NDK4: Nucleoside diphosphate kinase IV%2C chloroplastic/mitochondrial (Arabidopsis thaliana OX%3D3702)
dAg1_00039720	0.831178	1.9423e-05	Protein of unknown function
dAg1_00040778	0.830732	0.00125933	Protein of unknown function
dAg1_00043979	0.829962	0.00136019	Protein of unknown function
dAg1_00004550	0.829689	6.25048e-07	Similar to HISN1B: ATP phosphoribosyltransferase 2%2C chloroplastic (Arabidopsis thaliana OX%3D3702)
dAg1_00005313	0.828586	0.00015131	Similar to HISN7: Bifunctional phosphatase IMPL2%2C chloroplastic (Arabidopsis thaliana OX%3D3702)
dAg1_00018050	0.828519	0.000126012	Protein of unknown function
dAg1_00017511	0.828208	0.000235627	Similar to SCAMP4: Secretory carrier-associated membrane protein 4 (Arabidopsis thaliana OX%3D3702)
dAg1_00020294	0.828057	0.00312486	Similar to BOLA4: Protein BOLA4%2C chloroplastic/mitochondrial (Arabidopsis thaliana OX%3D3702)
dAg1_00017311	0.827923	0.00107023	Protein of unknown function
dAg1_00011408	0.827406	0.000739484	Similar to ASN1: Asparagine synthetase [glutamine-hydrolyzing] 1 (Arabidopsis thaliana OX%3D3702)
dAg1_00042946	0.826861	0.000951654	Protein of unknown function
dAg1_00042400	0.826833	1.40456e-06	Similar to CGS1: Cystathionine gamma-synthase 1%2C chloroplastic (Arabidopsis thaliana OX%3D3702)
dAg1_00040568	0.825312	0.00512722	Similar to PAB1: Proteasome subunit alpha type-2-A (Arabidopsis thaliana OX%3D3702)
dAg1_00036585	0.823922	0.000239476	Similar to SOX: Sulfite oxidase (Arabidopsis thaliana OX%3D3702)
dAg1_00035044	0.823478	7.90973e-07	Similar to PDX13: Pyridoxal 5'-phosphate synthase subunit PDX1.3 (Arabidopsis thaliana OX%3D3702)
dAg1_00026414	0.823324	0.00464063	Protein of unknown function
XLOC_008390	0.823288	4.37778e-07
dAg1_00025621	0.823248	0.00248994	Similar to YAB5: Axial regulator YABBY 5 (Arabidopsis thaliana OX%3D3702)
dAg1_00011472	0.821847	0.000468014	Similar to PNSL4: Photosynthetic NDH subunit of lumenal location 4%2C chloroplastic (Arabidopsis thaliana OX%3D3702)
dAg1_00029677	0.821623	0.00189111	Similar to RPP8: Disease resistance protein RPP8 (Arabidopsis thaliana OX%3D3702)
dAg1_00020201	0.821288	2.82625e-06	Similar to At3g17800: UV-B-induced protein At3g17800%2C chloroplastic (Arabidopsis thaliana OX%3D3702)
dAg1_00000423	0.821146	4.97198e-05	Similar to TMK3: Receptor-like kinase TMK3 (Arabidopsis thaliana OX%3D3702)
dAg1_00028269	0.820448	7.52656e-07	Similar to UGT84A4: UDP-glycosyltransferase 84A4 (Arabidopsis thaliana OX%3D3702)
dAg1_00043577	0.820364	3.76601e-07	Similar to PSY1: Phytoene synthase 1%2C chloroplastic (Solanum lycopersicum OX%3D4081)
dAg1_00017243	0.81917	0.000629935	Protein of unknown function
dAg1_00016789	0.816563	2.59347e-07	Similar to YBEY: Endoribonuclease YBEY%2C chloroplastic (Arabidopsis thaliana OX%3D3702)
dAg1_00021648	0.81596	0.00012327	Similar to At4g14100: Uncharacterized protein At4g14100 (Arabidopsis thaliana OX%3D3702)
dAg1_00020202	0.814611	0.000164676	Protein of unknown function
dAg1_00033708	0.814601	6.33307e-05	Similar to PSBS: Photosystem II 22 kDa protein%2C chloroplastic (Solanum lycopersicum OX%3D4081)
XLOC_038802	0.814551	0.00123294
dAg1_00004677	0.814032	0.000205275	Similar to RAN1: GTP-binding nuclear protein Ran1 (Solanum lycopersicum OX%3D4081)
dAg1_00020400	0.814029	0.0060584	Similar to COMT: Caffeic acid 3-O-methyltransferase (Coffea canephora OX%3D49390)
dAg1_00003793	0.812359	1.7034e-05	Similar to MPH1: Protein MAINTENANCE OF PSII UNDER HIGH LIGHT 1 (Arabidopsis thaliana OX%3D3702)
dAg1_00035675	0.810881	0.000942791	Similar to At4g39970: Haloacid dehalogenase-like hydrolase domain-containing protein At4g39970 (Arabidopsis thaliana OX%3D3702)
dAg1_00042547	0.810244	0.00069684	Protein of unknown function
dAg1_00004578	0.808819	0.000385089	Protein of unknown function
dAg1_00005216	0.80599	0.00034375	Protein of unknown function
dAg1_00044198	0.805797	4.92738e-06	Similar to HAT22: Homeobox-leucine zipper protein HAT22 (Arabidopsis thaliana OX%3D3702)
dAg1_00044263	0.804718	0.000324511	Similar to CGLD27: Protein CONSERVED IN THE GREEN LINEAGE AND DIATOMS 27%2C chloroplastic (Arabidopsis thaliana OX%3D3702)
dAg1_00040275	0.804245	0.000253393	Similar to BMY1: Beta-amylase (Triticum aestivum OX%3D4565)
dAg1_00002691	0.803583	0.0203325	Similar to ANP3: Mitogen-activated protein kinase kinase kinase 3 (Arabidopsis thaliana OX%3D3702)
dAg1_00018120	0.803196	0.00885876	Similar to RBOHF: Respiratory burst oxidase homolog protein F (Arabidopsis thaliana OX%3D3702)
dAg1_00034399	0.802429	0.00320484	Similar to MSH2: DNA mismatch repair protein MSH2 (Arabidopsis thaliana OX%3D3702)
dAg1_00003116	0.802269	0.000236018	Protein of unknown function
dAg1_00028825	0.801135	0.00114551	Similar to PGD2: 6-phosphogluconate dehydrogenase%2C decarboxylating 2 (Arabidopsis thaliana OX%3D3702)
dAg1_00019397	0.801028	5.59027e-05	Similar to CAD9: Probable cinnamyl alcohol dehydrogenase 9 (Arabidopsis thaliana OX%3D3702)
dAg1_00006150	0.799669	0.00420004	Protein of unknown function
dAg1_00037990	0.799635	1.59687e-05	Similar to Elongation factor 1-alpha (Solanum lycopersicum OX%3D4081)
dAg1_00020648	0.799586	2.44051e-06	Similar to SIGE: RNA polymerase sigma factor sigE%2C chloroplastic/mitochondrial (Arabidopsis thaliana OX%3D3702)
dAg1_00010312	0.797894	1.76915e-05	Protein of unknown function
dAg1_00038654	0.797619	1.7034e-05	Similar to CTR1: Serine/threonine-protein kinase CTR1 (Arabidopsis thaliana OX%3D3702)
dAg1_00014553	0.797346	0.000103202	Similar to LOX1.1: Linoleate 9S-lipoxygenase A (Solanum lycopersicum OX%3D4081)
dAg1_00012257	0.797006	0.00395204	Similar to GRF2: 14-3-3-like protein GF14 omega (Arabidopsis thaliana OX%3D3702)
dAg1_00000654	0.796547	1.56386e-06	Similar to CYP71Z16: Dolabradiene monooxygenase (Zea mays OX%3D4577)
dAg1_00021364	0.794268	0.00917964	Similar to IBS1: Protein IMPAIRED IN BABA-INDUCED STERILITY 1 (Arabidopsis thaliana OX%3D3702)
XLOC_032151	0.792686	2.99412e-05
dAg1_00028777	0.792295	6.02677e-06	Similar to UGT73B5: UDP-glycosyltransferase 73B5 (Arabidopsis thaliana OX%3D3702)
dAg1_00044236	0.791636	0.00623001	Similar to ACA2: Calcium-transporting ATPase 2%2C plasma membrane-type (Arabidopsis thaliana OX%3D3702)
dAg1_00029749	0.788897	1.74177e-07	Similar to GGAT2: Glutamate--glyoxylate aminotransferase 2 (Arabidopsis thaliana OX%3D3702)
dAg1_00041675	0.788704	1.83778e-05	Similar to SDR3c: Short-chain dehydrogenase reductase 3c (Arabidopsis thaliana OX%3D3702)
dAg1_00017530	0.787971	0.000114922	Similar to VTE4: Probable tocopherol O-methyltransferase%2C chloroplastic (Oryza sativa subsp. japonica OX%3D39947)
dAg1_00022361	0.786494	7.21382e-07	Similar to TSB2: Tryptophan synthase beta chain 2%2C chloroplastic (Arabidopsis thaliana OX%3D3702)
dAg1_00043097	0.786272	1.40702e-05	Protein of unknown function
dAg1_00020385	0.786091	0.0066197	Protein of unknown function
dAg1_00021084	0.783813	6.89199e-05	Similar to PPT1: Phosphoenolpyruvate/phosphate translocator 1%2C chloroplastic (Arabidopsis thaliana OX%3D3702)
dAg1_00011475	0.782578	0.000292004	Similar to At5g10080: Aspartic proteinase-like protein 1 (Arabidopsis thaliana OX%3D3702)
dAg1_00004303	0.782256	0.000230194	Similar to PIF3: Transcription factor PIF3 (Arabidopsis thaliana OX%3D3702)
dAg1_00020846	0.78216	0.0123737	Similar to NPC6: Non-specific phospholipase C6 (Arabidopsis thaliana OX%3D3702)
dAg1_00039135	0.782089	8.91967e-06	Similar to At2g18940: Pentatricopeptide repeat-containing protein At2g18940%2C chloroplastic (Arabidopsis thaliana OX%3D3702)
dAg1_00015523	0.78196	1.41521e-05	Similar to WRKY11: Probable WRKY transcription factor 11 (Arabidopsis thaliana OX%3D3702)
dAg1_00031438	0.781745	1.81933e-06	Similar to CIPK1: CBL-interacting protein kinase 1 (Oryza sativa subsp. japonica OX%3D39947)
dAg1_00024452	0.78141	2.12413e-06	Similar to STN8: Serine/threonine-protein kinase STN8%2C chloroplastic (Arabidopsis thaliana OX%3D3702)
dAg1_00019228	0.781156	0.000449647	Protein of unknown function
dAg1_00029775	0.780833	2.42888e-05	Similar to GGAT1: Glutamate--glyoxylate aminotransferase 1 (Arabidopsis thaliana OX%3D3702)
dAg1_00033349	0.780052	7.67264e-06	Similar to CA2: Beta-carotene hydroxylase 2%2C chloroplastic (Fragment) (Capsicum annuum OX%3D4072)
dAg1_00015476	0.7793	0.0222065	Similar to PMEI6: Pectinesterase inhibitor 6 (Arabidopsis thaliana OX%3D3702)
dAg1_00043760	0.778395	0.000100845	Similar to IDH1: Isocitrate dehydrogenase [NAD] regulatory subunit 1%2C mitochondrial (Arabidopsis thaliana OX%3D3702)
dAg1_00021429	0.778239	0.000302416	Similar to BHLH47: Transcription factor bHLH47 (Arabidopsis thaliana OX%3D3702)
dAg1_00024477	0.77736	3.51812e-05	Similar to PGH1: Enolase (Solanum lycopersicum OX%3D4081)
dAg1_00007438	0.776934	2.76805e-06	Similar to CEQORH: Chloroplast envelope quinone oxidoreductase homolog (Arabidopsis thaliana OX%3D3702)
dAg1_00044609	0.775849	0.000587004	Similar to CM1: Chorismate mutase 1%2C chloroplastic (Arabidopsis thaliana OX%3D3702)
dAg1_00044057	0.775378	4.72123e-08	Similar to CUT1: 3-ketoacyl-CoA synthase 6 (Arabidopsis thaliana OX%3D3702)
dAg1_00019049	0.775361	3.07899e-06	Similar to Mitochondrial outer membrane protein porin of 34 kDa (Solanum tuberosum OX%3D4113)
dAg1_00043323	0.775185	0.00799041	Protein of unknown function
dAg1_00041016	0.774862	0.0105242	Similar to HSP21.7: 21.7 kDa class VI heat shock protein (Arabidopsis thaliana OX%3D3702)
dAg1_00005458	0.774434	0.000176379	Similar to ERD7: Protein EARLY-RESPONSIVE TO DEHYDRATION 7%2C chloroplastic (Arabidopsis thaliana OX%3D3702)
XLOC_013173	0.774233	0.000165792
dAg1_00038695	0.773665	1.7034e-05	Similar to ANTR6: Probable anion transporter 6%2C chloroplastic (Arabidopsis thaliana OX%3D3702)
dAg1_00022837	0.773516	0.000351697	Similar to CURT1A: Protein CURVATURE THYLAKOID 1A%2C chloroplastic (Arabidopsis thaliana OX%3D3702)
dAg1_00005425	0.772711	8.7293e-07	Similar to TIM: Triosephosphate isomerase%2C chloroplastic (Arabidopsis thaliana OX%3D3702)
dAg1_00015345	0.772072	0.000865314	Similar to SHT: Spermidine hydroxycinnamoyl transferase (Arabidopsis thaliana OX%3D3702)
dAg1_00025438	0.771412	1.32879e-08	Similar to At3g58610: Ketol-acid reductoisomerase%2C chloroplastic (Arabidopsis thaliana OX%3D3702)
dAg1_00031917	0.77024	9.07515e-05	Protein of unknown function
dAg1_00032561	0.768335	0.000449911	Similar to Elongation factor 1-alpha (Solanum lycopersicum OX%3D4081)
dAg1_00012864	0.768215	6.36541e-07	Similar to At1g22950: Uncharacterized PKHD-type hydroxylase At1g22950 (Arabidopsis thaliana OX%3D3702)
dAg1_00006783	0.768143	5.06958e-05	Similar to LE16: Non-specific lipid-transfer protein 2 (Solanum lycopersicum OX%3D4081)
dAg1_00041562	0.767314	0.000193336	Similar to HCF136: Photosystem II stability/assembly factor HCF136%2C chloroplastic (Arabidopsis thaliana OX%3D3702)
dAg1_00044343	0.76697	4.22196e-06	Similar to REM4.1: Remorin 4.1 (Arabidopsis thaliana OX%3D3702)
dAg1_00018104	0.766924	1.92343e-05	Similar to MDAR5: Monodehydroascorbate reductase 5%2C chlorplastic (Oryza sativa subsp. japonica OX%3D39947)
dAg1_00028922	0.766255	0.00426646	Similar to LTA2: Dihydrolipoyllysine-residue acetyltransferase component 4 of pyruvate dehydrogenase complex%2C chloroplastic (Arabidopsis thaliana OX%3D3702)
dAg1_00020303	0.765638	0.00769526	Similar to CYS6: Cysteine proteinase inhibitor 6 (Arabidopsis thaliana OX%3D3702)
dAg1_00021917	0.764585	0.000543668	Similar to GLYK: D-glycerate 3-kinase%2C chloroplastic (Arabidopsis thaliana OX%3D3702)
dAg1_00024664	0.763633	0.000478603	Similar to At5g52970: Thylakoid lumenal 15.0 kDa protein 2%2C chloroplastic (Arabidopsis thaliana OX%3D3702)
dAg1_00003575	0.76286	1.66906e-05	Similar to PHT4%3B4: Ascorbate transporter%2C chloroplastic (Arabidopsis thaliana OX%3D3702)
dAg1_00009177	0.762562	9.28355e-05	Similar to PDCB3: PLASMODESMATA CALLOSE-BINDING PROTEIN 3 (Arabidopsis thaliana OX%3D3702)
dAg1_00004160	0.762193	0.0130918	Similar to SWEET16: Bidirectional sugar transporter SWEET16 (Arabidopsis thaliana OX%3D3702)
dAg1_00018240	0.761675	0.00133278	Similar to WDR5A: COMPASS-like H3K4 histone methylase component WDR5A (Arabidopsis thaliana OX%3D3702)
dAg1_00015788	0.760382	1.55324e-05	Protein of unknown function
dAg1_00043349	0.759979	6.24762e-05	Similar to At4g05090: Putative PAP-specific phosphatase%2C mitochondrial (Arabidopsis thaliana OX%3D3702)
dAg1_00008069	0.759499	0.00969653	Protein of unknown function
dAg1_00000365	0.75802	0.0013935	Similar to UGT92A1: UDP-glycosyltransferase 92A1 (Arabidopsis thaliana OX%3D3702)
dAg1_00017930	0.75716	0.00340793	Similar to ACR8: ACT domain-containing protein ACR8 (Arabidopsis thaliana OX%3D3702)
dAg1_00005396	0.75609	0.00012767	Protein of unknown function
dAg1_00008232	0.754466	5.62346e-05	Similar to RPL18B: 60S ribosomal protein L18-2 (Arabidopsis thaliana OX%3D3702)
dAg1_00008735	0.754233	0.0108544	Similar to RBL901: Retinoblastoma-related protein (Populus trichocarpa OX%3D3694)
dAg1_00038431	0.752451	0.000117873	Similar to Omega-6 fatty acid desaturase%2C chloroplastic (Brassica napus OX%3D3708)
dAg1_00044220	0.751456	0.00151878	Similar to HHP4: Heptahelical transmembrane protein 4 (Arabidopsis thaliana OX%3D3702)
dAg1_00040923	0.749711	0.00520814	Protein of unknown function
dAg1_00000370	0.749699	1.69715e-07	Similar to ABCG22: ABC transporter G family member 22 (Arabidopsis thaliana OX%3D3702)
dAg1_00032952	0.748626	0.000151467	Similar to FAD8: Temperature-sensitive sn-2 acyl-lipid omega-3 desaturase (ferredoxin)%2C chloroplastic (Arabidopsis thaliana OX%3D3702)
dAg1_00034077	0.748253	5.28196e-06	Similar to AKHSDH2: Bifunctional aspartokinase/homoserine dehydrogenase 2%2C chloroplastic (Arabidopsis thaliana OX%3D3702)
dAg1_00000167	0.748112	1.66906e-05	Similar to DTC: Mitochondrial dicarboxylate/tricarboxylate transporter DTC (Arabidopsis thaliana OX%3D3702)
XLOC_046053	0.745745	3.94708e-05
dAg1_00019271	0.745012	0.000246147	Similar to HST: Homogentisate solanesyltransferase%2C chloroplastic (Arabidopsis thaliana OX%3D3702)
dAg1_00019708	0.744157	0.0136676	Similar to TMKL1: Putative kinase-like protein TMKL1 (Arabidopsis thaliana OX%3D3702)
dAg1_00025330	0.74231	0.00773852	Protein of unknown function
dAg1_00035624	0.74144	0.0108044	Similar to PFK5: ATP-dependent 6-phosphofructokinase 5%2C chloroplastic (Arabidopsis thaliana OX%3D3702)
dAg1_00020471	0.739488	0.000326901	Similar to MET1: Protein MET1%2C chloroplastic (Arabidopsis thaliana OX%3D3702)
dAg1_00003936	0.739256	0.000294114	Similar to GSDA: Guanosine deaminase (Arabidopsis thaliana OX%3D3702)
dAg1_00035027	0.738361	0.0118283	Similar to BXL2: Probable beta-D-xylosidase 2 (Arabidopsis thaliana OX%3D3702)
dAg1_00022138	0.738087	6.33127e-05	Similar to RSH3: Probable GTP diphosphokinase RSH3%2C chloroplastic (Arabidopsis thaliana OX%3D3702)
dAg1_00003653	0.738066	0.000901287	Similar to CURT1A: Protein CURVATURE THYLAKOID 1A%2C chloroplastic (Arabidopsis thaliana OX%3D3702)
dAg1_00013216	0.736752	0.000289379	Similar to AIH: Agmatine deiminase (Arabidopsis thaliana OX%3D3702)
dAg1_00022242	0.734185	0.000483585	Protein of unknown function
dAg1_00041980	0.734022	7.27517e-05	Similar to DTX45: Protein DETOXIFICATION 45%2C chloroplastic (Arabidopsis thaliana OX%3D3702)
dAg1_00019577	0.733927	0.000348204	Protein of unknown function
dAg1_00042930	0.733542	0.000124488	Similar to COR413IM2: Cold-regulated 413 inner membrane protein 2%2C chloroplastic (Arabidopsis thaliana OX%3D3702)
dAg1_00038426	0.732752	0.00887694	Protein of unknown function
dAg1_00009728	0.732185	0.000764158	Similar to GAPA2: Glyceraldehyde-3-phosphate dehydrogenase GAPA2%2C chloroplastic (Arabidopsis thaliana OX%3D3702)
dAg1_00033871	0.732129	0.00904668	Protein of unknown function
dAg1_00008218	0.731641	0.00858177	Similar to CSE: Caffeoylshikimate esterase (Arabidopsis thaliana OX%3D3702)
dAg1_00009640	0.731448	0.0141015	Similar to HAK17: Probable potassium transporter 17 (Oryza sativa subsp. japonica OX%3D39947)
dAg1_00024079	0.731289	0.000894399	Similar to ATPK2: Serine/threonine-protein kinase AtPK2/AtPK19 (Arabidopsis thaliana OX%3D3702)
dAg1_00003234	0.729949	0.0160222	Protein of unknown function
dAg1_00025367	0.729685	0.00354493	Similar to VQ1: VQ motif-containing protein 1 (Arabidopsis thaliana OX%3D3702)
dAg1_00030898	0.729431	0.0011678	Similar to PECT1: Ethanolamine-phosphate cytidylyltransferase (Arabidopsis thaliana OX%3D3702)
dAg1_00004216	0.728911	0.0159762	Similar to DIM1A: Ribosomal RNA small subunit methyltransferase (Arabidopsis thaliana OX%3D3702)
dAg1_00024828	0.728729	0.0130667	Similar to MYB60: Transcription factor MYB60 (Vitis vinifera OX%3D29760)
dAg1_00020006	0.726617	1.08743e-06	Similar to AAE3: Oxalate--CoA ligase (Arabidopsis thaliana OX%3D3702)
dAg1_00011531	0.725236	0.00486516	Similar to HIT4: Protein HEAT INTOLERANT 4 (Arabidopsis thaliana OX%3D3702)
dAg1_00024369	0.723402	0.000246795	Similar to RPL4A: 60S ribosomal protein L4-1 (Arabidopsis thaliana OX%3D3702)
dAg1_00033449	0.7233	1.25021e-05	Similar to KAB1: Probable voltage-gated potassium channel subunit beta (Arabidopsis thaliana OX%3D3702)
dAg1_00022976	0.72328	0.0123425	Similar to ANL2: Homeobox-leucine zipper protein ANTHOCYANINLESS 2 (Arabidopsis thaliana OX%3D3702)
dAg1_00012442	0.722414	1.08568e-05	Similar to At1g58280: Phosphoglycerate mutase-like protein 2 (Arabidopsis thaliana OX%3D3702)
dAg1_00012133	0.721414	3.17159e-06	Similar to FLZ6: FCS-Like Zinc finger 6 (Arabidopsis thaliana OX%3D3702)
dAg1_00031104	0.7208	3.20688e-05	Similar to TKL-1: Transketolase-1%2C chloroplastic (Arabidopsis thaliana OX%3D3702)
dAg1_00017344	0.719552	0.00518506	Similar to At1g31830: Probable polyamine transporter At1g31830 (Arabidopsis thaliana OX%3D3702)
XLOC_002829	0.719508	2.15477e-05
dAg1_00014342	0.719468	0.000269887	Similar to At5g02830: Pentatricopeptide repeat-containing protein At5g02830%2C chloroplastic (Arabidopsis thaliana OX%3D3702)
dAg1_00038790	0.719368	0.0216414	Similar to ETN8: Equilibrative nucleotide transporter 8 (Arabidopsis thaliana OX%3D3702)
dAg1_00021596	0.719007	0.00488586	Protein of unknown function
dAg1_00023605	0.718585	0.00343735	Similar to AGL62: Agamous-like MADS-box protein AGL62 (Arabidopsis thaliana OX%3D3702)
dAg1_00000125	0.718116	0.000117873	Protein of unknown function
dAg1_00020038	0.717275	1.85281e-05	Similar to TIC32B: Short-chain dehydrogenase TIC 32 B%2C chloroplastic (Brassica napus OX%3D3708)
dAg1_00021679	0.717126	0.00223445	Similar to NUDT17: Nudix hydrolase 17%2C mitochondrial (Arabidopsis thaliana OX%3D3702)
dAg1_00035608	0.715663	0.000925902	Similar to OFUT39: O-fucosyltransferase 39 (Arabidopsis thaliana OX%3D3702)
dAg1_00005365	0.715627	0.000531139	Protein of unknown function
dAg1_00021978	0.715051	0.00618434	Similar to ABCG36: ABC transporter G family member 36 (Arabidopsis thaliana OX%3D3702)
dAg1_00024590	0.714421	0.00557865	Similar to AGD7: ADP-ribosylation factor GTPase-activating protein AGD7 (Arabidopsis thaliana OX%3D3702)
dAg1_00037845	0.714333	0.0114127	Similar to At3g47120: Zinc finger CCCH domain-containing protein 42 (Arabidopsis thaliana OX%3D3702)
dAg1_00026444	0.713285	0.00073198	Similar to SUFE1: SufE-like protein 1%2C chloroplastic/mitochondrial (Arabidopsis thaliana OX%3D3702)
dAg1_00015074	0.712852	0.000858884	Similar to ATL72: RING-H2 finger protein ATL72 (Arabidopsis thaliana OX%3D3702)
dAg1_00031107	0.712834	0.00111972	Similar to RPS13: 40S ribosomal protein S13 (Glycine max OX%3D3847)
dAg1_00043220	0.711024	3.35022e-07	Similar to TIF3D1: Eukaryotic translation initiation factor 3 subunit D (Arabidopsis thaliana OX%3D3702)
dAg1_00042189	0.710664	0.000681551	Similar to RBCS-2A: Ribulose bisphosphate carboxylase small chain 2A%2C chloroplastic (Solanum lycopersicum OX%3D4081)
dAg1_00024703	0.708609	7.57356e-05	Similar to OsI_37456: Pyruvate kinase 2%2C cytosolic (Oryza sativa subsp. indica OX%3D39946)
dAg1_00006238	0.707802	0.00114377	Similar to LPPG: Lipid phosphate phosphatase gamma (Arabidopsis thaliana OX%3D3702)
dAg1_00029592	0.706994	0.000162913	Similar to BCA2: Beta carbonic anhydrase 2%2C chloroplastic (Arabidopsis thaliana OX%3D3702)
dAg1_00042887	0.706734	0.000768232	Similar to At2g34460: Uncharacterized protein At2g34460%2C chloroplastic (Arabidopsis thaliana OX%3D3702)
dAg1_00012902	0.706333	0.00133299	Similar to LOG1: Cytokinin riboside 5'-monophosphate phosphoribohydrolase LOG1 (Arabidopsis thaliana OX%3D3702)
dAg1_00022272	0.705027	0.00392655	Similar to RH36: DEAD-box ATP-dependent RNA helicase 36 (Arabidopsis thaliana OX%3D3702)
dAg1_00012248	0.704716	0.00322411	Similar to GRF2: 14-3-3-like protein GF14 omega (Arabidopsis thaliana OX%3D3702)
dAg1_00005075	0.704375	5.74423e-06	Similar to CYCLASE2: Cyclase-like protein 2 (Arabidopsis thaliana OX%3D3702)
dAg1_00017918	0.703612	0.000320043	Similar to PHR1: Deoxyribodipyrimidine photo-lyase (Arabidopsis thaliana OX%3D3702)
dAg1_00030115	0.703206	0.000981679	Similar to SWEET15: Bidirectional sugar transporter SWEET15 (Arabidopsis thaliana OX%3D3702)
dAg1_00023559	0.703022	0.000158122	Similar to VEP1: 3-oxo-Delta(4%2C5)-steroid 5-beta-reductase (Arabidopsis thaliana OX%3D3702)
dAg1_00004907	0.702198	0.000423188	Protein of unknown function
dAg1_00024700	0.701986	0.00561742	Similar to RPL24A: 60S ribosomal protein L24-1 (Arabidopsis thaliana OX%3D3702)
dAg1_00015958	0.699715	0.000138686	Similar to Cysteine synthase%2C chloroplastic/chromoplastic (Capsicum annuum OX%3D4072)
dAg1_00034966	0.699625	0.000440544	Similar to Metallothionein-like protein type 2 (Solanum lycopersicum OX%3D4081)
XLOC_034317	0.698053	0.000856377
dAg1_00020419	0.696945	0.0063884	Similar to HSFA1: Heat stress transcription factor A-1 (Oryza sativa subsp. japonica OX%3D39947)
dAg1_00002090	0.696074	0.00127176	Similar to AGDP1: Protein AGENET DOMAIN (AGD)-CONTAINING P1 (Arabidopsis thaliana OX%3D3702)
dAg1_00038604	0.695755	0.000214321	Similar to STY8: Serine/threonine-protein kinase STY8 (Arabidopsis thaliana OX%3D3702)
dAg1_00042951	0.695405	0.0107633	Similar to At5g05600: Probable 2-oxoglutarate-dependent dioxygenase At5g05600 (Arabidopsis thaliana OX%3D3702)
dAg1_00012670	0.694971	0.00013628	Protein of unknown function
dAg1_00038449	0.69398	0.00042657	Similar to PUP5: Probable purine permease 5 (Arabidopsis thaliana OX%3D3702)
dAg1_00021236	0.693785	2.99412e-05	Similar to CAS: Calcium sensing receptor%2C chloroplastic (Arabidopsis thaliana OX%3D3702)
dAg1_00034510	0.69355	3.68813e-08	Similar to KUA1: Transcription factor KUA1 (Arabidopsis thaliana OX%3D3702)
dAg1_00003284	0.692256	0.00240925	Protein of unknown function
dAg1_00017632	0.691332	0.00230469	Similar to SGPP: Haloacid dehalogenase-like hydrolase domain-containing protein Sgpp (Arabidopsis thaliana OX%3D3702)
dAg1_00005443	0.691046	0.00152316	Similar to CSP4: Cold shock domain-containing protein 4 (Arabidopsis thaliana OX%3D3702)
dAg1_00038463	0.689288	0.00388485	Protein of unknown function
dAg1_00035862	0.689196	0.000273951	Protein of unknown function
dAg1_00020397	0.689031	5.97191e-05	Similar to At3g49470: Nascent polypeptide-associated complex subunit alpha-like protein 2 (Arabidopsis thaliana OX%3D3702)
dAg1_00027534	0.689024	3.52765e-06	Similar to CAD1: Probable cinnamyl alcohol dehydrogenase 1 (Arabidopsis thaliana OX%3D3702)
dAg1_00016028	0.688742	6.01095e-05	Similar to KAS1: 3-oxoacyl-[acyl-carrier-protein] synthase I%2C chloroplastic (Arabidopsis thaliana OX%3D3702)
dAg1_00034723	0.68809	0.000360435	Similar to CSP41B: Chloroplast stem-loop binding protein of 41 kDa b%2C chloroplastic (Arabidopsis thaliana OX%3D3702)
dAg1_00005856	0.687186	1.59687e-05	Protein of unknown function
dAg1_00042397	0.687046	0.00245825	Protein of unknown function
dAg1_00027536	0.686574	0.000154233	Similar to VHA-A: V-type proton ATPase catalytic subunit A (Arabidopsis thaliana OX%3D3702)
dAg1_00017730	0.68653	8.53483e-05	Similar to NUDT8: Nudix hydrolase 8 (Arabidopsis thaliana OX%3D3702)
dAg1_00009922	0.686525	0.000472673	Protein of unknown function
dAg1_00035622	0.686285	1.96237e-06	Similar to GRF8: 14-3-3-like protein GF14 kappa (Arabidopsis thaliana OX%3D3702)
dAg1_00039654	0.685428	0.00313517	Similar to RPS3B: 40S ribosomal protein S3-2 (Arabidopsis thaliana OX%3D3702)
dAg1_00020595	0.684275	1.83483e-05	Protein of unknown function
dAg1_00027168	0.681477	0.000572991	Similar to AIH: Agmatine deiminase (Arabidopsis thaliana OX%3D3702)
dAg1_00003752	0.681297	0.00223388	Protein of unknown function
dAg1_00020197	0.681144	2.97276e-05	Similar to CALM1: Calmodulin (Solanum lycopersicum OX%3D4081)
dAg1_00024912	0.679603	0.000198033	Similar to RPL21A: 60S ribosomal protein L21-1 (Arabidopsis thaliana OX%3D3702)
dAg1_00017648	0.678525	0.00152316	Protein of unknown function
dAg1_00029346	0.678197	0.000191638	Protein of unknown function
dAg1_00010068	0.677781	0.00140338	Similar to 14-3-3-like protein (Helianthus annuus OX%3D4232)
dAg1_00044125	0.677689	0.000294717	Protein of unknown function
dAg1_00012655	0.67658	0.000294717	Similar to WEB1: Protein WEAK CHLOROPLAST MOVEMENT UNDER BLUE LIGHT 1 (Arabidopsis thaliana OX%3D3702)
dAg1_00012697	0.676406	0.00257063	Protein of unknown function
dAg1_00029593	0.676367	2.23264e-05	Similar to AOR: NADPH-dependent alkenal/one oxidoreductase%2C chloroplastic (Arabidopsis thaliana OX%3D3702)
dAg1_00020170	0.675874	0.000451567	Similar to GAD1: Glutamate decarboxylase 1 (Arabidopsis thaliana OX%3D3702)
dAg1_00025194	0.675485	0.0145691	Similar to At2g32560: F-box protein At2g32560 (Arabidopsis thaliana OX%3D3702)
dAg1_00028148	0.675294	0.00595924	Similar to AL5: PHD finger protein ALFIN-LIKE 5 (Arabidopsis thaliana OX%3D3702)
dAg1_00018741	0.674296	0.000363241	Similar to RBCS-2A: Ribulose bisphosphate carboxylase small chain 2A%2C chloroplastic (Solanum lycopersicum OX%3D4081)
dAg1_00023016	0.674101	7.94094e-06	Similar to TKL-1: Transketolase-1%2C chloroplastic (Arabidopsis thaliana OX%3D3702)
dAg1_00021120	0.674021	0.000206605	Protein of unknown function
dAg1_00033605	0.67331	0.00408106	Protein of unknown function
dAg1_00021623	0.672233	0.000309847	Similar to ACR11: ACT domain-containing protein ACR11 (Arabidopsis thaliana OX%3D3702)
dAg1_00006609	0.671266	0.000132877	Similar to PHS2: Alpha-glucan phosphorylase 2%2C cytosolic (Arabidopsis thaliana OX%3D3702)
dAg1_00025019	0.671209	0.00152164	Similar to At3g57050: Cystathionine beta-lyase%2C chloroplastic (Arabidopsis thaliana OX%3D3702)
dAg1_00003113	0.671107	0.000198649	Similar to SIGB: RNA polymerase sigma factor sigB (Arabidopsis thaliana OX%3D3702)
dAg1_00012366	0.670694	3.18174e-05	Similar to PGI1: Glucose-6-phosphate isomerase 1%2C chloroplastic (Arabidopsis thaliana OX%3D3702)
dAg1_00008103	0.670512	3.59156e-05	Similar to ALKBH10B: RNA demethylase ALKBH10B (Arabidopsis thaliana OX%3D3702)
dAg1_00033316	0.669964	0.00226193	Similar to At5g53180: Polypyrimidine tract-binding protein homolog 2 (Arabidopsis thaliana OX%3D3702)
dAg1_00005633	0.669375	0.00293694	Protein of unknown function
dAg1_00034778	0.669194	0.0170987	Similar to RPS11: 40S ribosomal protein S11 (Glycine max OX%3D3847)
dAg1_00012627	0.668775	6.25726e-06	Similar to At1g01540: Probable serine/threonine-protein kinase At1g01540 (Arabidopsis thaliana OX%3D3702)
dAg1_00032219	0.668227	0.0122365	Similar to At2g30170: Probable protein phosphatase 2C 26 (Arabidopsis thaliana OX%3D3702)
dAg1_00020926	0.667208	0.00364813	Similar to CBBY: CBBY-like protein (Arabidopsis thaliana OX%3D3702)
dAg1_00002685	0.667115	0.0137195	Similar to RHF1A: E3 ubiquitin-protein ligase RHF1A (Arabidopsis thaliana OX%3D3702)
dAg1_00037868	0.6662	3.98135e-06	Similar to At4g22758: Uncharacterized protein At4g22758 (Arabidopsis thaliana OX%3D3702)
dAg1_00003387	0.665355	0.000529818	Similar to At2g45300: 3-phosphoshikimate 1-carboxyvinyltransferase%2C chloroplastic (Arabidopsis thaliana OX%3D3702)
dAg1_00003584	0.664654	0.000216139	Similar to UBC5: Ubiquitin-conjugating enzyme E2 5 (Arabidopsis thaliana OX%3D3702)
dAg1_00020280	0.66463	0.0127171	Similar to BOLA4: Protein BOLA4%2C chloroplastic/mitochondrial (Arabidopsis thaliana OX%3D3702)
dAg1_00016720	0.664406	0.000319016	Similar to GLDP1: Glycine dehydrogenase (decarboxylating) 1%2C mitochondrial (Arabidopsis thaliana OX%3D3702)
dAg1_00029169	0.664145	0.000745743	Similar to PNSL2: Photosynthetic NDH subunit of lumenal location 2%2C chloroplastic (Arabidopsis thaliana OX%3D3702)
dAg1_00029738	0.663567	8.60148e-05	Protein of unknown function
dAg1_00010279	0.663501	0.0141816	Similar to MTACP2: Acyl carrier protein 2%2C mitochondrial (Arabidopsis thaliana OX%3D3702)
dAg1_00015959	0.663397	7.11355e-05	Similar to Cysteine synthase%2C chloroplastic/chromoplastic (Capsicum annuum OX%3D4072)
dAg1_00038857	0.662485	0.000135828	Similar to EMB2768: Tyrosine--tRNA ligase%2C chloroplastic/mitochondrial (Arabidopsis thaliana OX%3D3702)
dAg1_00036093	0.661912	0.00246735	Similar to NIFU4: NifU-like protein 4%2C mitochondrial (Arabidopsis thaliana OX%3D3702)
dAg1_00041258	0.661887	0.000558817	Similar to SFH13: Phosphatidylinositol/phosphatidylcholine transfer protein SFH13 (Arabidopsis thaliana OX%3D3702)
dAg1_00011425	0.661383	0.0196356	Protein of unknown function
dAg1_00044780	0.661228	2.99412e-05	Similar to MDAR4: Monodehydroascorbate reductase 4%2C peroxisomal (Arabidopsis thaliana OX%3D3702)
dAg1_00013526	0.660038	0.00480381	Similar to AMY3: Alpha-amylase 3%2C chloroplastic (Arabidopsis thaliana OX%3D3702)
dAg1_00034590	0.659788	4.92928e-05	Similar to NFYC1: Nuclear transcription factor Y subunit C-1 (Arabidopsis thaliana OX%3D3702)
dAg1_00043759	0.659518	1.22945e-05	Similar to SAT2: Probable serine acetyltransferase 2 (Oryza sativa subsp. japonica OX%3D39947)
XLOC_047918	0.656635	0.00730284
dAg1_00002926	0.656283	0.000147052	Similar to RER4: Protein RETICULATA-RELATED 4%2C chloroplastic (Arabidopsis thaliana OX%3D3702)
dAg1_00017618	0.656173	0.00129845	Similar to PRS2: Ribose-phosphate pyrophosphokinase 2%2C chloroplastic (Arabidopsis thaliana OX%3D3702)
dAg1_00022684	0.655949	0.0022476	Protein of unknown function
dAg1_00021481	0.654609	0.00349706	Similar to PNSB1: Photosynthetic NDH subunit of subcomplex B 1%2C chloroplastic (Arabidopsis thaliana OX%3D3702)
dAg1_00016403	0.6544	4.52214e-06	Protein of unknown function
dAg1_00009451	0.653615	1.70816e-05	Protein of unknown function
dAg1_00002463	0.653597	0.0124555	Similar to At1g29570: Putative zinc finger CCCH domain-containing protein 9 (Arabidopsis thaliana OX%3D3702)
dAg1_00003226	0.653288	0.00280372	Similar to AMC1: Metacaspase-1 (Arabidopsis thaliana OX%3D3702)
dAg1_00020242	0.65328	0.000135548	Similar to Os08g0536000: Pyruvate dehydrogenase E1 component subunit beta-1%2C mitochondrial (Oryza sativa subsp. japonica OX%3D39947)
dAg1_00007819	0.653168	0.00194949	Similar to RAB28: Late embryogenesis abundant protein 31 (Arabidopsis thaliana OX%3D3702)
dAg1_00005793	0.652698	0.0178612	Similar to BCA5: Beta carbonic anhydrase 5%2C chloroplastic (Arabidopsis thaliana OX%3D3702)
dAg1_00003390	0.652426	0.00207829	Similar to RPS13: 40S ribosomal protein S13 (Glycine max OX%3D3847)
dAg1_00039148	0.652113	0.00480127	Protein of unknown function
dAg1_00024729	0.650881	0.0054305	Similar to KIPK1: Serine/threonine-protein kinase KIPK1 (Arabidopsis thaliana OX%3D3702)
dAg1_00003867	0.650497	6.81158e-05	Similar to OsI_032456: GDP-mannose 3%2C5-epimerase 1 (Oryza sativa subsp. indica OX%3D39946)
dAg1_00015343	0.649567	5.741e-05	Similar to RGGA: RGG repeats nuclear RNA binding protein A (Arabidopsis thaliana OX%3D3702)
dAg1_00020997	0.649127	3.02853e-05	Similar to QS: Quinolinate synthase%2C chloroplastic (Arabidopsis thaliana OX%3D3702)
dAg1_00005431	0.648138	8.22824e-05	Similar to EIF4B3: Eukaryotic translation initiation factor 4B3 (Arabidopsis thaliana OX%3D3702)
dAg1_00043676	0.648128	0.0148455	Protein of unknown function
dAg1_00043908	0.646761	0.000680774	Similar to BBX19: B-box zinc finger protein 19 (Arabidopsis thaliana OX%3D3702)
dAg1_00007992	0.646655	0.00150192	Protein of unknown function
dAg1_00019250	0.6463	0.00105145	Similar to PAP13: Probable plastid-lipid-associated protein 13%2C chloroplastic (Arabidopsis thaliana OX%3D3702)
dAg1_00003930	0.644908	0.0218452	Similar to ZDS1: Zeta-carotene desaturase%2C chloroplastic/chromoplastic (Arabidopsis thaliana OX%3D3702)
dAg1_00020980	0.644825	0.000860202	Similar to CYP93G2: Cytochrome P450 93G2 (Oryza sativa subsp. japonica OX%3D39947)
dAg1_00028950	0.644749	0.00715316	Similar to HIPP08: Heavy metal-associated isoprenylated plant protein 8 (Arabidopsis thaliana OX%3D3702)
dAg1_00024296	0.642835	0.00403169	Similar to ACT1: Actin-1 (Oryza sativa subsp. indica OX%3D39946)
dAg1_00021954	0.642581	0.00902388	Similar to RPL37C: 60S ribosomal protein L37-3 (Arabidopsis thaliana OX%3D3702)
dAg1_00003365	0.641991	0.000856377	Similar to CDS4: Phosphatidate cytidylyltransferase 4%2C chloroplastic (Arabidopsis thaliana OX%3D3702)
dAg1_00008628	0.641444	0.0044301	Similar to SMT3: 24-methylenesterol C-methyltransferase 3 (Arabidopsis thaliana OX%3D3702)
dAg1_00008222	0.640435	2.67989e-05	Similar to PHR2: Blue-light photoreceptor PHR2 (Arabidopsis thaliana OX%3D3702)
dAg1_00000367	0.639388	0.00370029	Similar to IRKI: IRK-interacting protein (Arabidopsis thaliana OX%3D3702)
dAg1_00005354	0.639061	0.00495277	Similar to KIN7E: Kinesin-like protein KIN-7E (Arabidopsis thaliana OX%3D3702)
dAg1_00010327	0.638871	0.00131904	Similar to ERD15: Protein EARLY RESPONSIVE TO DEHYDRATION 15 (Arabidopsis thaliana OX%3D3702)
dAg1_00007785	0.637964	0.00553283	Similar to RPS24B: 40S ribosomal protein S24-2 (Arabidopsis thaliana OX%3D3702)
dAg1_00041324	0.636612	0.000947562	Protein of unknown function
dAg1_00004890	0.636375	0.00275294	Similar to PPA6: Soluble inorganic pyrophosphatase 6%2C chloroplastic (Arabidopsis thaliana OX%3D3702)
dAg1_00044313	0.635724	0.0097467	Similar to PAB: Protein IN CHLOROPLAST ATPASE BIOGENESIS%2C chloroplastic (Arabidopsis thaliana OX%3D3702)
dAg1_00016310	0.63517	0.00320484	Protein of unknown function
dAg1_00043171	0.633995	0.00265843	Similar to ARF3: Auxin response factor 3 (Arabidopsis thaliana OX%3D3702)
XLOC_045769	0.633931	0.00395248
dAg1_00028326	0.633755	0.000622905	Similar to KAB1: Probable voltage-gated potassium channel subunit beta (Arabidopsis thaliana OX%3D3702)
dAg1_00010213	0.63355	0.0111033	Similar to FKBP16-3: Peptidyl-prolyl cis-trans isomerase FKBP16-3%2C chloroplastic (Arabidopsis thaliana OX%3D3702)
dAg1_00029427	0.633191	0.00276721	Similar to ARR3: Two-component response regulator ARR3 (Arabidopsis thaliana OX%3D3702)
dAg1_00029415	0.630473	7.78149e-05	Similar to Pyruvate dehydrogenase E1 component subunit alpha%2C mitochondrial (Solanum tuberosum OX%3D4113)
dAg1_00039275	0.628569	0.00111371	Similar to At1g67300: Probable plastidic glucose transporter 2 (Arabidopsis thaliana OX%3D3702)
dAg1_00004462	0.627978	0.00139901	Similar to At1g09600: Probable serine/threonine-protein kinase At1g09600 (Arabidopsis thaliana OX%3D3702)
dAg1_00038424	0.627622	3.00916e-05	Similar to ALDH11A3: NADP-dependent glyceraldehyde-3-phosphate dehydrogenase (Arabidopsis thaliana OX%3D3702)
dAg1_00012857	0.627587	4.25893e-05	Similar to BLH10: BEL1-like homeodomain protein 10 (Arabidopsis thaliana OX%3D3702)
dAg1_00040267	0.626849	0.00440754	Similar to CYCU1-1: Cyclin-U1-1 (Arabidopsis thaliana OX%3D3702)
dAg1_00031316	0.626418	6.61833e-05	Similar to RPL6C: 60S ribosomal protein L6-3 (Arabidopsis thaliana OX%3D3702)
dAg1_00005480	0.626164	7.67479e-05	Similar to HPR: Glycerate dehydrogenase HPR%2C peroxisomal (Arabidopsis thaliana OX%3D3702)
dAg1_00024851	0.62605	0.000209399	Similar to DTX24: Protein DETOXIFICATION 24 (Arabidopsis thaliana OX%3D3702)
dAg1_00034089	0.625983	8.12263e-06	Protein of unknown function
dAg1_00019576	0.625794	0.00432803	Protein of unknown function
dAg1_00040590	0.624523	0.00217385	Similar to DJC76: Chaperone protein dnaJ C76%2C chloroplastic (Arabidopsis thaliana OX%3D3702)
dAg1_00044854	0.624156	0.00479224	Similar to WDL7: Protein WVD2-like 7 (Arabidopsis thaliana OX%3D3702)
dAg1_00031394	0.62414	0.00546234	Similar to RPS31: 30S ribosomal protein S31%2C chloroplastic (Arabidopsis thaliana OX%3D3702)
dAg1_00038875	0.623019	0.00304678	Similar to RH1: DEAD-box ATP-dependent RNA helicase 1 (Arabidopsis thaliana OX%3D3702)
dAg1_00000346	0.622715	0.00255255	Similar to F3H-2: Flavanone 3-dioxygenase 2 (Oryza sativa subsp. japonica OX%3D39947)
dAg1_00008636	0.621691	0.00317978	Similar to PGR5: Protein PROTON GRADIENT REGULATION 5%2C chloroplastic (Arabidopsis thaliana OX%3D3702)
dAg1_00024009	0.621649	0.00806196	Similar to IDH1: Isocitrate dehydrogenase [NAD] regulatory subunit 1%2C mitochondrial (Arabidopsis thaliana OX%3D3702)
dAg1_00034565	0.621341	9.81252e-05	Similar to TUFA: Elongation factor Tu%2C chloroplastic (Arabidopsis thaliana OX%3D3702)
dAg1_00032226	0.621333	0.00124604	Similar to GILT: Gamma-interferon-responsive lysosomal thiol protein (Arabidopsis thaliana OX%3D3702)
dAg1_00005659	0.620791	0.00512722	Similar to HSP17.5-M: 17.5 kDa class I heat shock protein (Glycine max OX%3D3847)
dAg1_00027763	0.620112	0.0205102	Similar to ACC1: Acetyl-CoA carboxylase 1 (Arabidopsis thaliana OX%3D3702)
dAg1_00034655	0.619547	0.000949093	Similar to Os08g0536000: Pyruvate dehydrogenase E1 component subunit beta-1%2C mitochondrial (Oryza sativa subsp. japonica OX%3D39947)
dAg1_00018063	0.618783	0.000131204	Similar to Probable aquaporin PIP-type pTOM75 (Solanum lycopersicum OX%3D4081)
XLOC_032782	0.618167	0.00895399
dAg1_00007122	0.616426	0.00576457	Similar to At3g07570: Cytochrome b561 and DOMON domain-containing protein At3g07570 (Arabidopsis thaliana OX%3D3702)
dAg1_00042714	0.615884	0.00355537	Similar to At4g16563: Probable aspartyl protease At4g16563 (Arabidopsis thaliana OX%3D3702)
dAg1_00002246	0.615265	0.0079997	Protein of unknown function
dAg1_00044777	0.614942	0.000294717	Protein of unknown function
dAg1_00017572	0.614651	0.00572693	Similar to ABCB2: ABC transporter B family member 2 (Arabidopsis thaliana OX%3D3702)
dAg1_00042473	0.613622	0.0134403	Similar to AOP1: Probable 2-oxoglutarate-dependent dioxygenase AOP1 (Arabidopsis thaliana OX%3D3702)
dAg1_00028843	0.613465	0.0035516	Similar to PERK13: Proline-rich receptor-like protein kinase PERK13 (Arabidopsis thaliana OX%3D3702)
dAg1_00009423	0.613419	0.00488586	Similar to ATPB: ATP synthase subunit beta%2C mitochondrial (Oryza sativa subsp. japonica OX%3D39947)
dAg1_00039962	0.613413	0.00162061	Similar to AAT1: Acetyl-CoA acetyltransferase%2C cytosolic 1 (Arabidopsis thaliana OX%3D3702)
dAg1_00005356	0.613077	0.000263777	Similar to FBA2: Fructose-bisphosphate aldolase 2%2C chloroplastic (Arabidopsis thaliana OX%3D3702)
dAg1_00038130	0.612812	0.00533683	Similar to PMP22: Peroxisomal membrane protein PMP22 (Arabidopsis thaliana OX%3D3702)
dAg1_00021485	0.612717	0.00789542	Similar to CCR1: Cinnamoyl-CoA reductase 1 (Arabidopsis thaliana OX%3D3702)
dAg1_00031909	0.612287	0.000658069	Similar to GSTF2: Glutathione S-transferase F2 (Arabidopsis thaliana OX%3D3702)
dAg1_00009964	0.612257	0.000877402	Similar to CTIMC: Triosephosphate isomerase%2C cytosolic (Arabidopsis thaliana OX%3D3702)
dAg1_00035730	0.61139	0.0271117	Similar to At3g03300: Endoribonuclease Dicer homolog 2 (Arabidopsis thaliana OX%3D3702)
dAg1_00018315	0.611116	0.000856377	Similar to APS1: ATP sulfurylase 1%2C chloroplastic (Arabidopsis thaliana OX%3D3702)
dAg1_00043501	0.610664	0.00118244	Similar to GLX1: Lactoylglutathione lyase GLX1 (Arabidopsis thaliana OX%3D3702)
dAg1_00002688	0.610615	0.0049471	Similar to ADG2: Glucose-1-phosphate adenylyltransferase large subunit 1%2C chloroplastic (Arabidopsis thaliana OX%3D3702)
dAg1_00023855	0.610063	0.00512479	Similar to KIN7D: Kinesin-like protein KIN-7D%2C mitochondrial (Arabidopsis thaliana OX%3D3702)
dAg1_00040331	0.609077	0.00784543	Similar to ZDS1: Zeta-carotene desaturase%2C chloroplastic/chromoplastic (Arabidopsis thaliana OX%3D3702)
dAg1_00035110	0.607584	0.0179383	Similar to At5g58300: Probable inactive receptor kinase At5g58300 (Arabidopsis thaliana OX%3D3702)
dAg1_00044928	0.606416	8.31864e-05	Similar to MPT3: Mitochondrial phosphate carrier protein 3%2C mitochondrial (Arabidopsis thaliana OX%3D3702)
dAg1_00020970	0.606347	0.00276721	Similar to CYP71A22: Cytochrome P450 71A22 (Arabidopsis thaliana OX%3D3702)
dAg1_00029102	0.605409	0.000905513	Similar to LPR2: Multicopper oxidase LPR2 (Arabidopsis thaliana OX%3D3702)
dAg1_00033979	0.605136	0.0187897	Protein of unknown function
dAg1_00012952	0.604758	0.0113103	Protein of unknown function
dAg1_00005966	0.604412	0.00697182	Protein of unknown function
dAg1_00011888	0.603842	0.000371669	Protein of unknown function
XLOC_019127	0.602931	0.00796059
dAg1_00021944	0.602174	0.000449647	Similar to HPR2: Glyoxylate/hydroxypyruvate reductase A HPR2 (Arabidopsis thaliana OX%3D3702)
dAg1_00002441	0.601584	0.00248994	Similar to DVR: Divinyl chlorophyllide a 8-vinyl-reductase%2C chloroplastic (Cucumis sativus OX%3D3659)
dAg1_00009541	0.601447	0.000230182	Similar to At2g01600: Putative clathrin assembly protein At2g01600 (Arabidopsis thaliana OX%3D3702)
dAg1_00032247	0.600634	0.00322543	Similar to NDA1: Internal alternative NAD(P)H-ubiquinone oxidoreductase A1%2C mitochondrial (Solanum tuberosum OX%3D4113)
dAg1_00031752	0.600343	0.0149319	Similar to ATX1: Copper transport protein ATX1 (Arabidopsis thaliana OX%3D3702)
dAg1_00029953	0.598691	0.00062876	Protein of unknown function
dAg1_00028700	0.598121	0.00321773	Similar to MRS2-5: Magnesium transporter MRS2-5 (Arabidopsis thaliana OX%3D3702)
dAg1_00024769	0.598069	0.00268359	Similar to DHDPS2: 4-hydroxy-tetrahydrodipicolinate synthase 2%2C chloroplastic (Arabidopsis thaliana OX%3D3702)
dAg1_00034864	0.597754	0.00158736	Similar to AFC2: Serine/threonine-protein kinase AFC2 (Arabidopsis thaliana OX%3D3702)
dAg1_00017224	0.597509	0.00174915	Similar to UBP1A: Oligouridylate-binding protein 1A (Arabidopsis thaliana OX%3D3702)
dAg1_00030168	0.596442	0.0029603	Protein of unknown function
dAg1_00004575	0.596125	0.00412187	Similar to SHM7: Serine hydroxymethyltransferase 7 (Arabidopsis thaliana OX%3D3702)
dAg1_00043865	0.59538	0.000702893	Similar to LFNR2: Ferredoxin--NADP reductase%2C leaf isozyme 2%2C chloroplastic (Arabidopsis thaliana OX%3D3702)
dAg1_00032609	0.595271	0.0220198	Similar to CNGC15C: Protein CNGC15c (Medicago truncatula OX%3D3880)
dAg1_00022082	0.594993	0.0179177	Similar to GLYR2: Glyoxylate/succinic semialdehyde reductase 2%2C chloroplastic (Arabidopsis thaliana OX%3D3702)
dAg1_00014482	0.594445	8.3486e-05	Similar to UGP2: UTP--glucose-1-phosphate uridylyltransferase 2 (Arabidopsis thaliana OX%3D3702)
dAg1_00011144	0.594306	2.81928e-05	Similar to CS2: Chorismate synthase 2%2C chloroplastic (Solanum lycopersicum OX%3D4081)
dAg1_00007817	0.594235	0.00643106	Similar to RPS24B: 40S ribosomal protein S24-2 (Arabidopsis thaliana OX%3D3702)
dAg1_00028208	0.59411	0.000117645	Similar to WIN2: Probable protein phosphatase 2C 59 (Arabidopsis thaliana OX%3D3702)
dAg1_00000741	0.593064	0.006007	Protein of unknown function
dAg1_00020430	0.592932	0.0305217	Similar to 4CL3: 4-coumarate--CoA ligase 3 (Arabidopsis thaliana OX%3D3702)
dAg1_00009963	0.592668	0.000729523	Similar to ACT11: Actin-11 (Arabidopsis thaliana OX%3D3702)
dAg1_00035723	0.592599	0.00257707	Similar to PGLP1B: Phosphoglycolate phosphatase 1B%2C chloroplastic (Arabidopsis thaliana OX%3D3702)
XLOC_019259	0.592588	0.00336611
dAg1_00008454	0.592326	0.0121468	Protein of unknown function
dAg1_00009657	0.591471	0.00252398	Similar to E1-BETA-2: Pyruvate dehydrogenase E1 component subunit beta-3%2C chloroplastic (Arabidopsis thaliana OX%3D3702)
dAg1_00026127	0.59128	0.00370029	Similar to petC: Cytochrome b6-f complex iron-sulfur subunit%2C chloroplastic (Oryza sativa subsp. japonica OX%3D39947)
dAg1_00035255	0.591207	0.0130742	Similar to GLTP1: Glycolipid transfer protein 1 (Arabidopsis thaliana OX%3D3702)
dAg1_00034377	0.589875	0.00360014	Protein of unknown function
dAg1_00028687	0.589655	0.00100491	Protein of unknown function
dAg1_00040594	0.589379	0.000607104	Similar to FTSH2: ATP-dependent zinc metalloprotease FTSH 2%2C chloroplastic (Arabidopsis thaliana OX%3D3702)
dAg1_00044814	0.589077	0.000894399	Similar to RNP1: Heterogeneous nuclear ribonucleoprotein 1 (Arabidopsis thaliana OX%3D3702)
dAg1_00040829	0.588233	0.00391	Similar to TULP4: Putative Tubby-like protein 4 (Arabidopsis thaliana OX%3D3702)
dAg1_00031393	0.587929	0.0191675	Similar to TIF3F1: Eukaryotic translation initiation factor 3 subunit F (Arabidopsis thaliana OX%3D3702)
dAg1_00027354	0.587342	0.00479136	Similar to COX5B-2: Cytochrome c oxidase subunit 5b-2%2C mitochondrial (Arabidopsis thaliana OX%3D3702)
dAg1_00044870	0.587201	0.000246514	Similar to CYC1-2: Cytochrome c1 2%2C heme protein%2C mitochondrial (Arabidopsis thaliana OX%3D3702)
dAg1_00043123	0.586211	0.00176647	Protein of unknown function
dAg1_00044625	0.586027	0.000934176	Similar to PHO1-H8: Phosphate transporter PHO1 homolog 8 (Arabidopsis thaliana OX%3D3702)
dAg1_00025086	0.585403	0.000132113	Similar to LPAT2: 1-acyl-sn-glycerol-3-phosphate acyltransferase 2 (Arabidopsis thaliana OX%3D3702)
dAg1_00015552	0.584296	0.0259573	Similar to GGCT2%3B2: Gamma-glutamylcyclotransferase 2-2 (Arabidopsis thaliana OX%3D3702)
dAg1_00034066	0.58422	0.012527	Protein of unknown function
dAg1_00016873	0.583609	0.00388102	Similar to CLA1: 1-deoxy-D-xylulose-5-phosphate synthase 1%2C chloroplastic (Oryza sativa subsp. japonica OX%3D39947)
dAg1_00024599	0.583154	0.00373519	Similar to CYP97C1: Carotene epsilon-monooxygenase%2C chloroplastic (Arabidopsis thaliana OX%3D3702)
dAg1_00024684	0.582795	0.0219778	Protein of unknown function
dAg1_00029305	0.581978	0.000828181	Similar to RPS9C: 40S ribosomal protein S9-2 (Arabidopsis thaliana OX%3D3702)
dAg1_00004176	0.581089	0.00901155	Similar to PPC6-7: Probable protein phosphatase 2C 73 (Arabidopsis thaliana OX%3D3702)
dAg1_00036669	0.580063	0.0040771	Similar to APXT: L-ascorbate peroxidase T%2C chloroplastic (Arabidopsis thaliana OX%3D3702)
dAg1_00030869	0.580051	0.00475069	Similar to NIFU3: NifU-like protein 3%2C chloroplastic (Arabidopsis thaliana OX%3D3702)
dAg1_00003235	0.578931	0.00221734	Similar to CYP714A1: Cytochrome P450 714A1 (Arabidopsis thaliana OX%3D3702)
dAg1_00034074	0.578489	0.00229297	Protein of unknown function
dAg1_00004042	0.576407	0.00115552	Similar to GSH2: Glutathione synthetase%2C chloroplastic (Arabidopsis thaliana OX%3D3702)
dAg1_00025275	0.576019	0.00332293	Similar to At1g53240: Malate dehydrogenase 1%2C mitochondrial (Arabidopsis thaliana OX%3D3702)
dAg1_00033464	0.574678	0.00927763	Similar to KAB1: Probable voltage-gated potassium channel subunit beta (Arabidopsis thaliana OX%3D3702)
dAg1_00007812	0.574657	0.0140453	Similar to RRF: Ribosome-recycling factor%2C chloroplastic (Arabidopsis thaliana OX%3D3702)
dAg1_00008462	0.57356	0.00178752	Similar to ndhN: NAD(P)H-quinone oxidoreductase subunit N%2C chloroplastic (Arabidopsis thaliana OX%3D3702)
dAg1_00000748	0.57322	0.000996977	Similar to RPL30A: Putative 60S ribosomal protein L30-1 (Arabidopsis thaliana OX%3D3702)
dAg1_00024627	0.572318	0.00240925	Similar to RPL4A: 60S ribosomal protein L4-1 (Arabidopsis thaliana OX%3D3702)
dAg1_00041306	0.572173	0.00683609	Similar to HEMC: Porphobilinogen deaminase%2C chloroplastic (Arabidopsis thaliana OX%3D3702)
dAg1_00023002	0.571961	0.011751	Similar to BEN1: Protein BRI1-5 ENHANCED 1 (Arabidopsis thaliana OX%3D3702)
dAg1_00005674	0.571741	0.00053183	Similar to CFBP1: Fructose-1%2C6-bisphosphatase 1%2C chloroplastic (Arabidopsis thaliana OX%3D3702)
dAg1_00012843	0.571462	0.00607686	Similar to RPL31: 50S ribosomal protein L31%2C chloroplastic (Arabidopsis thaliana OX%3D3702)
dAg1_00036283	0.571405	0.00575016	Similar to DET2: Steroid 5-alpha-reductase DET2 (Solanum lycopersicum OX%3D4081)
dAg1_00040806	0.570535	0.0155398	Similar to RHM1: Trifunctional UDP-glucose 4%2C6-dehydratase/UDP-4-keto-6-deoxy-D-glucose 3%2C5-epimerase/UDP-4-keto-L-rhamnose-reductase RHM1 (Arabidopsis thaliana OX%3D3702)
dAg1_00003719	0.570081	0.00644958	Protein of unknown function
dAg1_00033429	0.56904	0.00432803	Similar to Stearoyl-[acyl-carrier-protein] 9-desaturase%2C chloroplastic (Brassica napus OX%3D3708)
dAg1_00026043	0.568277	0.00750845	Similar to NFYB3: Nuclear transcription factor Y subunit B-3 (Arabidopsis thaliana OX%3D3702)
dAg1_00037132	0.566674	0.0258858	Protein of unknown function
dAg1_00014484	0.566546	0.0299108	Similar to DSP1: Tyrosine-protein phosphatase DSP1 (Arabidopsis thaliana OX%3D3702)
XLOC_026148	0.566413	0.00935623
dAg1_00004728	0.565702	0.00459708	Similar to PAA1: Copper-transporting ATPase PAA1%2C chloroplastic (Arabidopsis thaliana OX%3D3702)
dAg1_00004027	0.564059	0.00349208	Similar to TRPA1: Tryptophan synthase alpha chain (Arabidopsis thaliana OX%3D3702)
dAg1_00024833	0.563642	0.00630747	Similar to CBR1: NADH--cytochrome b5 reductase 1 (Arabidopsis thaliana OX%3D3702)
dAg1_00044318	0.562826	0.0212311	Similar to At5g67140: F-box protein At5g67140 (Arabidopsis thaliana OX%3D3702)
dAg1_00044779	0.562122	0.00445053	Similar to RPL12C: 50S ribosomal protein L12-3%2C chloroplastic (Arabidopsis thaliana OX%3D3702)
dAg1_00005473	0.56199	0.000640432	Similar to RAC5: Rac-like GTP-binding protein 5 (Oryza sativa subsp. japonica OX%3D39947)
dAg1_00015349	0.561201	0.00573046	Similar to LIL3.1: Light-harvesting complex-like protein 3 isotype 1%2C chloroplastic (Arabidopsis thaliana OX%3D3702)
dAg1_00005071	0.560619	0.00337619	Similar to SEP1: Stress enhanced protein 1%2C chloroplastic (Arabidopsis thaliana OX%3D3702)
dAg1_00039853	0.55958	0.0171171	Similar to ZIP11: Zinc transporter 11 (Arabidopsis thaliana OX%3D3702)
dAg1_00043909	0.559486	3.6638e-05	Similar to FBA2: Fructose-bisphosphate aldolase 2%2C chloroplastic (Arabidopsis thaliana OX%3D3702)
dAg1_00012514	0.559462	0.000559703	Protein of unknown function
dAg1_00037776	0.559421	0.00706597	Protein of unknown function
dAg1_00018205	0.559335	0.0127536	Protein of unknown function
dAg1_00009325	0.559196	0.0135396	Protein of unknown function
dAg1_00021763	0.559166	0.011762	Similar to RACK1A: Receptor for activated C kinase 1A (Arabidopsis thaliana OX%3D3702)
dAg1_00023991	0.559065	0.00147818	Similar to IDH1: Isocitrate dehydrogenase [NAD] regulatory subunit 1%2C mitochondrial (Arabidopsis thaliana OX%3D3702)
dAg1_00002588	0.558424	0.0122888	Protein of unknown function
dAg1_00017857	0.557398	0.0129609	Protein of unknown function
dAg1_00021393	0.557361	0.00338654	Similar to CHLP: Geranylgeranyl diphosphate reductase%2C chloroplastic (Arabidopsis thaliana OX%3D3702)
dAg1_00033925	0.557314	0.0079997	Protein of unknown function
dAg1_00039623	0.555759	0.00640268	Protein of unknown function
dAg1_00021369	0.554932	0.0034313	Similar to HOP1: Hsp70-Hsp90 organizing protein 1 (Arabidopsis thaliana OX%3D3702)
dAg1_00020962	0.553211	0.0223735	Similar to PIMT2: Protein-L-isoaspartate O-methyltransferase 2 (Arabidopsis thaliana OX%3D3702)
dAg1_00037238	0.552586	0.00228594	Similar to At1g29880: Glycine--tRNA ligase%2C mitochondrial 1 (Arabidopsis thaliana OX%3D3702)
dAg1_00007689	0.55239	0.00853552	Similar to ELI5: Tyrosine decarboxylase 1 (Arabidopsis thaliana OX%3D3702)
dAg1_00024900	0.552246	0.000996451	Similar to At1g08570: Thioredoxin-like 1-1%2C chloroplastic (Arabidopsis thaliana OX%3D3702)
dAg1_00019955	0.55213	0.00724777	Similar to MBD13: Methyl-CpG-binding domain-containing protein 13 (Arabidopsis thaliana OX%3D3702)
dAg1_00033099	0.551664	0.000706174	Similar to MSD1: Superoxide dismutase [Mn] 1%2C mitochondrial (Arabidopsis thaliana OX%3D3702)
dAg1_00007520	0.551575	0.0133227	Protein of unknown function
dAg1_00034597	0.551491	0.00570173	Similar to LRP: 40S ribosomal protein SA (Brassica napus OX%3D3708)
dAg1_00016618	0.551277	0.0202266	Protein of unknown function
dAg1_00034327	0.550558	0.00140544	Similar to MRS2-1: Magnesium transporter MRS2-1 (Arabidopsis thaliana OX%3D3702)
dAg1_00008581	0.548254	0.00335446	Similar to Malate dehydrogenase%2C cytoplasmic (Zea mays OX%3D4577)
dAg1_00025702	0.547549	0.00141029	Similar to VPS2.1: Vacuolar protein sorting-associated protein 2 homolog 1 (Arabidopsis thaliana OX%3D3702)
dAg1_00023550	0.546741	0.00426646	Similar to PPA6: Soluble inorganic pyrophosphatase 6%2C chloroplastic (Arabidopsis thaliana OX%3D3702)
dAg1_00023784	0.546727	0.00476649	Similar to CAP1: Cyclase-associated protein 1 (Arabidopsis thaliana OX%3D3702)
dAg1_00012013	0.546537	0.00412931	Similar to OHP2: Light-harvesting complex-like protein OHP2%2C chloroplastic (Arabidopsis thaliana OX%3D3702)
dAg1_00018126	0.546495	0.00302373	Similar to WRKY19: Probable WRKY transcription factor 19 (Arabidopsis thaliana OX%3D3702)
dAg1_00043043	0.545619	0.00708232	Similar to RLP51: Receptor-like protein 51 (Arabidopsis thaliana OX%3D3702)
dAg1_00034545	0.54476	0.00149348	Similar to PAT1: Anthranilate phosphoribosyltransferase%2C chloroplastic (Arabidopsis thaliana OX%3D3702)
dAg1_00034570	0.544262	0.00202574	Similar to At3g48440: Zinc finger CCCH domain-containing protein 43 (Arabidopsis thaliana OX%3D3702)
dAg1_00035607	0.541884	0.000168347	Similar to MSL2: Mechanosensitive ion channel protein 2%2C chloroplastic (Arabidopsis thaliana OX%3D3702)
dAg1_00019351	0.541729	0.0314637	Similar to Probable phytol kinase 1%2C chloroplastic (Glycine max OX%3D3847)
dAg1_00025538	0.541514	0.0118501	Similar to TIL: Temperature-induced lipocalin-1 (Arabidopsis thaliana OX%3D3702)
dAg1_00044778	0.541501	0.0203728	Similar to RPL12A: 50S ribosomal protein L12-1%2C chloroplastic (Arabidopsis thaliana OX%3D3702)
dAg1_00008221	0.5413	0.0130918	Protein of unknown function
dAg1_00042624	0.540573	0.00511514	Similar to POT11: Potassium transporter 11 (Arabidopsis thaliana OX%3D3702)
dAg1_00024808	0.540269	0.000806344	Similar to SPP2: Probable sucrose-phosphatase 2 (Arabidopsis thaliana OX%3D3702)
dAg1_00021115	0.539401	0.00382138	Protein of unknown function
dAg1_00009800	0.537977	0.0153555	Similar to SRT2: NAD-dependent protein deacylase SRT2 (Arabidopsis thaliana OX%3D3702)
dAg1_00041100	0.537932	0.00890031	Similar to SUMO2: Small ubiquitin-related modifier 2 (Arabidopsis thaliana OX%3D3702)
dAg1_00028721	0.537799	0.0093782	Similar to UAM3: UDP-arabinopyranose mutase 3 (Oryza sativa subsp. japonica OX%3D39947)
dAg1_00005973	0.537001	0.00075465	Similar to FTSZ2-1: Cell division protein FtsZ homolog 2-1%2C chloroplastic (Arabidopsis thaliana OX%3D3702)
dAg1_00009814	0.536383	0.00750582	Similar to RPL10: 50S ribosomal protein L10%2C chloroplastic (Arabidopsis thaliana OX%3D3702)
dAg1_00029200	0.536215	0.00426646	Similar to RPL34A: 60S ribosomal protein L34-1 (Arabidopsis thaliana OX%3D3702)
dAg1_00010473	0.535164	0.0187422	Similar to PTC52: Protochlorophyllide-dependent translocon component 52%2C chloroplastic (Arabidopsis thaliana OX%3D3702)
dAg1_00012030	0.532224	0.0216512	Similar to TIC32: Short-chain dehydrogenase TIC 32%2C chloroplastic (Arabidopsis thaliana OX%3D3702)
dAg1_00035787	0.532102	0.00141445	Similar to SCPL49: Serine carboxypeptidase-like 49 (Arabidopsis thaliana OX%3D3702)
dAg1_00043430	0.531672	0.0115352	Protein of unknown function
dAg1_00037964	0.530204	0.00736241	Similar to RPL27: 50S ribosomal protein L27%2C chloroplastic (Arabidopsis thaliana OX%3D3702)
dAg1_00025312	0.529347	0.0165562	Similar to RMA3: E3 ubiquitin-protein ligase RMA3 (Arabidopsis thaliana OX%3D3702)
dAg1_00040756	0.52816	0.00348958	Similar to GLO1: (S)-2-hydroxy-acid oxidase GLO1 (Arabidopsis thaliana OX%3D3702)
dAg1_00034852	0.527624	0.00440754	Similar to At5g22620: Probable 2-carboxy-D-arabinitol-1-phosphatase (Arabidopsis thaliana OX%3D3702)
dAg1_00029081	0.527145	0.000387353	Similar to ATPB: ATP synthase subunit beta%2C mitochondrial (Oryza sativa subsp. japonica OX%3D39947)
dAg1_00007633	0.527116	0.0264687	Similar to LPA1: Protein LOW PSII ACCUMULATION 1%2C chloroplastic (Arabidopsis thaliana OX%3D3702)
dAg1_00013786	0.526638	0.00291372	Similar to PTC52: Protochlorophyllide-dependent translocon component 52%2C chloroplastic (Arabidopsis thaliana OX%3D3702)
dAg1_00035057	0.525985	0.0159115	Protein of unknown function
dAg1_00015344	0.525665	0.0034917	Protein of unknown function
dAg1_00042093	0.525541	0.00653071	Similar to GAMMACA1: Gamma carbonic anhydrase 1%2C mitochondrial (Arabidopsis thaliana OX%3D3702)
dAg1_00013743	0.525264	0.0002146	Similar to PETs: Polyprotein of EF-Ts%2C chloroplastic (Arabidopsis thaliana OX%3D3702)
dAg1_00038659	0.52416	0.011052	Protein of unknown function
dAg1_00039139	0.523882	0.00827161	Similar to Os04g0656100: Plasma membrane ATPase (Oryza sativa subsp. japonica OX%3D39947)
dAg1_00002735	0.523329	0.00516722	Similar to GEP: Probable glutamyl endopeptidase%2C chloroplastic (Arabidopsis thaliana OX%3D3702)
dAg1_00000623	0.522476	0.014744	Similar to NADK1: NAD(H) kinase 1 (Arabidopsis thaliana OX%3D3702)
dAg1_00021456	0.521517	0.0178872	Protein of unknown function
dAg1_00042663	0.52064	0.0123425	Similar to IMPL1: Phosphatase IMPL1%2C chloroplastic (Arabidopsis thaliana OX%3D3702)
dAg1_00012837	0.520259	0.000739298	Similar to GAMMACA2: Gamma carbonic anhydrase 2%2C mitochondrial (Arabidopsis thaliana OX%3D3702)
dAg1_00028837	0.520112	0.0135388	Similar to CRTISO: Prolycopene isomerase%2C chloroplastic (Solanum lycopersicum OX%3D4081)
dAg1_00036517	0.519972	0.00337076	Similar to EMB3003: Dihydrolipoyllysine-residue acetyltransferase component 5 of pyruvate dehydrogenase complex%2C chloroplastic (Arabidopsis thaliana OX%3D3702)
dAg1_00005415	0.519186	0.00651625	Similar to MRL1: Pentatricopeptide repeat-containing protein MRL1%2C chloroplastic (Arabidopsis thaliana OX%3D3702)
dAg1_00020680	0.518283	0.00322346	Similar to SPMS: Spermine synthase (Arabidopsis thaliana OX%3D3702)
dAg1_00031692	0.518002	0.00977232	Similar to MTP5: Metal tolerance protein 5 (Oryza sativa subsp. japonica OX%3D39947)
dAg1_00037400	0.517099	0.00349706	Similar to KEA3: K(+) efflux antiporter 3%2C chloroplastic (Arabidopsis thaliana OX%3D3702)
dAg1_00005331	0.5164	0.011371	Similar to DTX46: Protein DETOXIFICATION 46%2C chloroplastic (Arabidopsis thaliana OX%3D3702)
dAg1_00034982	0.516159	0.0162965	Similar to APUM2: Pumilio homolog 2 (Arabidopsis thaliana OX%3D3702)
dAg1_00018230	0.514758	0.00838932	Similar to BIP2: Heat shock 70 kDa protein BIP2 (Arabidopsis thaliana OX%3D3702)
dAg1_00017297	0.514649	0.00319435	Protein of unknown function
dAg1_00041206	0.513906	0.00729227	Similar to FBA5: Fructose-bisphosphate aldolase 5%2C cytosolic (Arabidopsis thaliana OX%3D3702)
dAg1_00003085	0.513126	0.0019899	Similar to CSY4: Citrate synthase 4%2C mitochondrial (Arabidopsis thaliana OX%3D3702)
dAg1_00037833	0.512989	0.00161951	Protein of unknown function
dAg1_00029082	0.512898	0.00135566	Protein of unknown function
dAg1_00042705	0.512398	0.0199921	Similar to AGO2: Protein argonaute 2 (Arabidopsis thaliana OX%3D3702)
dAg1_00012916	0.511088	0.0103287	Protein of unknown function
dAg1_00041326	0.510876	0.000974102	Similar to At3g12800: Peroxisomal 2%2C4-dienoyl-CoA reductase (Arabidopsis thaliana OX%3D3702)
dAg1_00021839	0.50755	0.00376248	Similar to CPLS1: ATP-dependent Clp protease adapter protein CLPS1%2C chloroplastic (Arabidopsis thaliana OX%3D3702)
dAg1_00041299	0.50627	0.0113803	Similar to YCHF1: Obg-like ATPase 1 (Oryza sativa subsp. japonica OX%3D39947)
dAg1_00010745	0.506176	0.00515786	Protein of unknown function
dAg1_00038668	0.50426	0.0202852	Similar to CRR6: Protein CHLORORESPIRATORY REDUCTION 6%2C chloroplastic (Arabidopsis thaliana OX%3D3702)
dAg1_00022961	0.503749	0.00242154	Similar to PEX11C: Peroxisomal membrane protein 11C (Arabidopsis thaliana OX%3D3702)
dAg1_00012015	0.502766	0.0155818	Similar to ABA2: Xanthoxin dehydrogenase (Arabidopsis thaliana OX%3D3702)
dAg1_00005708	0.501771	0.00598903	Similar to RPL18AB: 60S ribosomal protein L18a-2 (Arabidopsis thaliana OX%3D3702)
dAg1_00010360	0.501126	0.00337902	Similar to ACA11: Putative calcium-transporting ATPase 11%2C plasma membrane-type (Arabidopsis thaliana OX%3D3702)
dAg1_00013979	0.500143	0.0108095	Protein of unknown function
dAg1_00005794	0.499906	0.00782324	Similar to FTSH10: ATP-dependent zinc metalloprotease FTSH 10%2C mitochondrial (Arabidopsis thaliana OX%3D3702)
dAg1_00000126	0.49924	0.00344927	Similar to AK3: Aspartokinase 3%2C chloroplastic (Arabidopsis thaliana OX%3D3702)
dAg1_00026431	0.498406	0.00222193	Similar to CSLE1: Cellulose synthase-like protein E1 (Oryza sativa subsp. japonica OX%3D39947)
dAg1_00004099	0.497917	0.0170407	Protein of unknown function
dAg1_00000522	0.497806	0.0234726	Similar to ATHX: Thioredoxin X%2C chloroplastic (Arabidopsis thaliana OX%3D3702)
dAg1_00027996	0.497119	0.0192507	Similar to PAB2: Polyadenylate-binding protein 2 (Arabidopsis thaliana OX%3D3702)
dAg1_00039112	0.496847	0.0277849	Similar to FAB1B: 1-phosphatidylinositol-3-phosphate 5-kinase FAB1B (Arabidopsis thaliana OX%3D3702)
dAg1_00035462	0.496845	0.00505549	Similar to RPL6C: 60S ribosomal protein L6-3 (Arabidopsis thaliana OX%3D3702)
dAg1_00011285	0.495396	0.00728065	Similar to VDE1: Violaxanthin de-epoxidase%2C chloroplastic (Arabidopsis thaliana OX%3D3702)
dAg1_00016003	0.492741	0.00968387	Similar to POT4: Potassium transporter 4 (Arabidopsis thaliana OX%3D3702)
dAg1_00034666	0.492236	0.0034754	Similar to SIGA: RNA polymerase sigma factor sigA (Arabidopsis thaliana OX%3D3702)
dAg1_00018833	0.492133	0.00708536	Similar to VDAC2: Mitochondrial outer membrane protein porin 2 (Arabidopsis thaliana OX%3D3702)
dAg1_00007364	0.491313	0.0100907	Similar to PUB9: U-box domain-containing protein 9 (Arabidopsis thaliana OX%3D3702)
dAg1_00033399	0.489873	0.00764102	Similar to CYTB5-E: Cytochrome b5 isoform E (Arabidopsis thaliana OX%3D3702)
dAg1_00028040	0.488645	0.00493926	Similar to At2g16250: Probable LRR receptor-like serine/threonine-protein kinase At2g16250 (Arabidopsis thaliana OX%3D3702)
dAg1_00044842	0.488447	0.00276565	Similar to LPE1: Protein LOW PHOTOSYNTHETIC EFFICIENCY 1%2C chloroplastic (Arabidopsis thaliana OX%3D3702)
dAg1_00035055	0.486915	0.0084265	Similar to RANBP1B: Ran-binding protein 1 homolog b (Arabidopsis thaliana OX%3D3702)
dAg1_00020845	0.486743	0.0107067	Similar to CBSCBSPB4: CBS domain-containing protein CBSCBSPB4 (Arabidopsis thaliana OX%3D3702)
dAg1_00011542	0.486154	0.00343848	Similar to DPE1: 4-alpha-glucanotransferase DPE1%2C chloroplastic/amyloplastic (Arabidopsis thaliana OX%3D3702)
dAg1_00004235	0.485964	0.0178234	Similar to IREG3: Solute carrier family 40 member 3%2C chloroplastic (Arabidopsis thaliana OX%3D3702)
dAg1_00038244	0.48479	0.00744893	Protein of unknown function
dAg1_00022323	0.484215	0.0130918	Similar to RPS10: 30S ribosomal protein S10%2C chloroplastic (Arabidopsis thaliana OX%3D3702)
dAg1_00012105	0.48267	0.00512479	Similar to At2g04230: F-box/FBD/LRR-repeat protein At2g04230 (Arabidopsis thaliana OX%3D3702)
dAg1_00043583	0.482361	0.0156451	Similar to DJ1D: Protein DJ-1 homolog D (Arabidopsis thaliana OX%3D3702)
dAg1_00005835	0.481373	0.00101304	Similar to TIF3A1: Eukaryotic translation initiation factor 3 subunit A (Arabidopsis thaliana OX%3D3702)
dAg1_00027736	0.480991	0.014744	Similar to At4g09670: Uncharacterized oxidoreductase At4g09670 (Arabidopsis thaliana OX%3D3702)
dAg1_00005496	0.480915	0.000849105	Similar to VHA-B2: V-type proton ATPase subunit B2 (Arabidopsis thaliana OX%3D3702)
dAg1_00035690	0.480387	0.00736948	Similar to Os12g0405100: Zinc finger CCCH domain-containing protein 66 (Oryza sativa subsp. japonica OX%3D39947)
dAg1_00024721	0.479654	0.0125802	Similar to FBA6: Fructose-bisphosphate aldolase 6%2C cytosolic (Arabidopsis thaliana OX%3D3702)
dAg1_00003928	0.479416	0.00835003	Similar to RPL7AB: 60S ribosomal protein L7a-2 (Arabidopsis thaliana OX%3D3702)
dAg1_00024859	0.478477	0.00458742	Similar to RBG3: Glycine-rich RNA-binding protein 3%2C mitochondrial (Arabidopsis thaliana OX%3D3702)
dAg1_00044285	0.477975	0.00330577	Similar to HMA1: Probable cadmium/zinc-transporting ATPase HMA1%2C chloroplastic (Arabidopsis thaliana OX%3D3702)
dAg1_00043749	0.477952	0.00643269	Similar to CAT2: Catalase-2 (Arabidopsis thaliana OX%3D3702)
dAg1_00009020	0.477363	0.0159476	Similar to RPS1: 30S ribosomal protein S1%2C chloroplastic (Arabidopsis thaliana OX%3D3702)
dAg1_00008682	0.476661	0.0108169	Similar to CP33: RNA-binding protein CP33%2C chloroplastic (Arabidopsis thaliana OX%3D3702)
dAg1_00035744	0.474693	0.00935623	Protein of unknown function
dAg1_00020635	0.474557	0.00935623	Similar to At5g53140: Probable protein phosphatase 2C 76 (Arabidopsis thaliana OX%3D3702)
dAg1_00002991	0.472543	0.00762722	Similar to CCD1: Carotenoid 9%2C10(9'%2C10')-cleavage dioxygenase 1 (Arabidopsis thaliana OX%3D3702)
dAg1_00018832	0.472202	0.010275	Similar to RPL26A: 60S ribosomal protein L26-1 (Arabidopsis thaliana OX%3D3702)
dAg1_00044908	0.470703	0.00417585	Similar to ACR6: ACT domain-containing protein ACR6 (Arabidopsis thaliana OX%3D3702)
dAg1_00044022	0.470682	0.00581823	Similar to PURA: Adenylosuccinate synthetase%2C chloroplastic (Populus trichocarpa OX%3D3694)
dAg1_00043262	0.470453	0.0100313	Similar to At2g20760: Clathrin light chain 1 (Arabidopsis thaliana OX%3D3702)
dAg1_00028415	0.47009	0.00205823	Similar to CRSH: Probable GTP diphosphokinase CRSH%2C chloroplastic (Arabidopsis thaliana OX%3D3702)
dAg1_00040903	0.467044	0.00318538	Similar to At3g15360: Thioredoxin M4%2C chloroplastic (Arabidopsis thaliana OX%3D3702)
dAg1_00041902	0.465613	0.00337346	Similar to CLMP1: Protein CLMP1 (Arabidopsis thaliana OX%3D3702)
dAg1_00014093	0.464406	0.00654547	Similar to ORRM6: Organelle RRM domain-containing protein 6%2C chloroplastic (Arabidopsis thaliana OX%3D3702)
dAg1_00038468	0.463831	0.00110776	Similar to EIF(ISO)4G1: Eukaryotic translation initiation factor isoform 4G-1 (Arabidopsis thaliana OX%3D3702)
dAg1_00027931	0.462078	0.00764654	Similar to PAB2: Polyadenylate-binding protein 2 (Arabidopsis thaliana OX%3D3702)
dAg1_00043900	0.461726	0.00556459	Similar to VHA-c2: V-type proton ATPase subunit c2 (Arabidopsis thaliana OX%3D3702)
dAg1_00011782	0.461288	0.00467019	Similar to RPS2B: 40S ribosomal protein S2-2 (Arabidopsis thaliana OX%3D3702)
dAg1_00038608	0.460342	0.00560608	Similar to At3g13930: Dihydrolipoyllysine-residue acetyltransferase component 2 of pyruvate dehydrogenase complex%2C mitochondrial (Arabidopsis thaliana OX%3D3702)
dAg1_00017698	0.451641	0.00498918	Similar to LIL3.1: Light-harvesting complex-like protein 3 isotype 1%2C chloroplastic (Arabidopsis thaliana OX%3D3702)
XLOC_046010	0.45023	0.00262869
dAg1_00018207	0.442662	0.00112633	Similar to At5g39865: Uncharacterized protein At5g39865 (Arabidopsis thaliana OX%3D3702)

## Sheet: Table S6
Table S6. Genes downregulated in Seneca at recovery after drought.
Gene	log2Fold.change_DEseq2	Adjusted.p.value_DEseq2	Description
dAg1_00035952	-3.94196	5.93368e-10	Similar to PK1: Putative receptor protein kinase ZmPK1 (Zea mays OX%3D4577)
dAg1_00035547	-3.64769	3.29963e-24	Similar to HMGIY2: HMG-Y-related protein A (Zea mays OX%3D4577)
dAg1_00015800	-3.61861	1.98614e-37	Similar to ERF061: Ethylene-responsive transcription factor ERF061 (Arabidopsis thaliana OX%3D3702)
dAg1_00034709	-3.50539	0.000228017	Protein of unknown function
dAg1_00042978	-3.36804	3.5205e-10	Similar to At5g45670: GDSL esterase/lipase At5g45670 (Arabidopsis thaliana OX%3D3702)
dAg1_00021182	-3.35908	0.00128845	Protein of unknown function
dAg1_00000144	-3.21339	9.32641e-14	Similar to CNR10: Cell number regulator 10 (Zea mays OX%3D4577)
dAg1_00033152	-3.2002	3.65824e-13	Similar to WRKY70: WRKY DNA-binding transcription factor 70 (Solanum lycopersicum OX%3D4081)
dAg1_00008146	-3.15585	0.000122093	Similar to VIT_05s0020g01820: CASP-like protein 1E2 (Vitis vinifera OX%3D29760)
dAg1_00033022	-3.08668	1.23673e-17	Similar to PYL4: Abscisic acid receptor PYL4 (Arabidopsis thaliana OX%3D3702)
dAg1_00019793	-3.05521	5.36525e-07	Protein of unknown function
dAg1_00023036	-3.04626	0.0062155	Protein of unknown function
dAg1_00028882	-2.99733	7.69025e-43	Similar to RAV1: AP2/ERF and B3 domain-containing transcription factor RAV1 (Arabidopsis thaliana OX%3D3702)
dAg1_00002179	-2.9889	8.5607e-08	Similar to Glucan endo-1%2C3-beta-glucosidase B (Solanum lycopersicum OX%3D4081)
dAg1_00010513	-2.96656	4.11649e-15	Similar to GULLO6: Probable L-gulonolactone oxidase 6 (Arabidopsis thaliana OX%3D3702)
dAg1_00043082	-2.96007	0.024677	Protein of unknown function
dAg1_00014140	-2.85558	1.02288e-05	Protein of unknown function
dAg1_00025324	-2.85056	2.78698e-17	Protein of unknown function
XLOC_044214	-2.84916	0.000715728
dAg1_00030666	-2.82578	0.0175475	Similar to PAE8: Pectin acetylesterase 8 (Arabidopsis thaliana OX%3D3702)
XLOC_030879	-2.81389	0.000152897
dAg1_00003854	-2.81373	9.95615e-11	Similar to HOP3: Hsp70-Hsp90 organizing protein 3 (Arabidopsis thaliana OX%3D3702)
dAg1_00024504	-2.76265	2.50068e-13	Similar to PYL6: Abscisic acid receptor PYL6 (Arabidopsis thaliana OX%3D3702)
dAg1_00011819	-2.74628	4.36524e-06	Similar to MAPKKK3: Mitogen-activated protein kinase kinase kinase 3 (Arabidopsis thaliana OX%3D3702)
dAg1_00027363	-2.73362	9.45765e-16	Similar to At1g53430: Probable LRR receptor-like serine/threonine-protein kinase At1g53430 (Arabidopsis thaliana OX%3D3702)
dAg1_00006318	-2.73243	0.00135662	Similar to MAKR4: Probable membrane-associated kinase regulator 4 (Arabidopsis thaliana OX%3D3702)
dAg1_00044219	-2.72489	0.0140561	Protein of unknown function
dAg1_00012686	-2.70676	1.3223e-19	Similar to PLP3: Patatin-like protein 3 (Arabidopsis thaliana OX%3D3702)
dAg1_00028099	-2.69609	1.08743e-06	Similar to PUB15: U-box domain-containing protein 15 (Arabidopsis thaliana OX%3D3702)
dAg1_00000143	-2.67917	2.55043e-13	Similar to PCR2: Protein PLANT CADMIUM RESISTANCE 2 (Arabidopsis thaliana OX%3D3702)
dAg1_00025508	-2.66451	2.31343e-31	Similar to TET7: Tetraspanin-7 (Arabidopsis thaliana OX%3D3702)
dAg1_00038563	-2.65825	2.03158e-17	Similar to TPS11: Probable alpha%2Calpha-trehalose-phosphate synthase [UDP-forming] 11 (Arabidopsis thaliana OX%3D3702)
dAg1_00031804	-2.65313	2.02593e-20	Similar to DSP5: Tyrosine-protein phosphatase DSP5 (Arabidopsis thaliana OX%3D3702)
dAg1_00008866	-2.64094	3.81295e-17	Similar to LIR1: Light-regulated protein 1%2C chloroplastic (Arabidopsis thaliana OX%3D3702)
dAg1_00024475	-2.62396	5.43274e-07	Similar to RPM1: Disease resistance protein RPM1 (Arabidopsis thaliana OX%3D3702)
dAg1_00029108	-2.61988	4.20929e-18	Similar to MYB3: Transcription factor MYB3 (Arabidopsis thaliana OX%3D3702)
dAg1_00031805	-2.57645	2.60155e-42	Protein of unknown function
XLOC_010419	-2.55693	1.91774e-14
dAg1_00043452	-2.54487	0.0135396	Similar to NDR1: Protein NDR1 (Arabidopsis thaliana OX%3D3702)
dAg1_00020081	-2.53858	2.4273e-14	Similar to KTI5: Kunitz trypsin inhibitor 5 (Arabidopsis thaliana OX%3D3702)
dAg1_00042292	-2.52997	4.12639e-09	Similar to CYP76C4: Cytochrome P450 76C4 (Arabidopsis thaliana OX%3D3702)
dAg1_00006231	-2.52465	0.000235837	Similar to PER21: Peroxidase 21 (Arabidopsis thaliana OX%3D3702)
XLOC_013710	-2.51806	5.30183e-11
dAg1_00040859	-2.5109	1.46416e-06	Similar to BZIP61: Basic leucine zipper 61 (Arabidopsis thaliana OX%3D3702)
dAg1_00004352	-2.50445	4.38272e-07	Protein of unknown function
dAg1_00008298	-2.48148	0.00136018	Protein of unknown function
dAg1_00028975	-2.47854	0.0250993	Similar to MYB62: Transcription factor MYB62 (Arabidopsis thaliana OX%3D3702)
dAg1_00014201	-2.47838	0.00942258	Similar to At1g35710: Probable leucine-rich repeat receptor-like protein kinase At1g35710 (Arabidopsis thaliana OX%3D3702)
dAg1_00022077	-2.47192	7.63988e-44	Similar to IDD7: Protein indeterminate-domain 7 (Arabidopsis thaliana OX%3D3702)
dAg1_00029734	-2.47047	0.00588204	Similar to NRT2.5: High affinity nitrate transporter 2.5 (Arabidopsis thaliana OX%3D3702)
XLOC_024021	-2.46341	3.28905e-08
dAg1_00002722	-2.4487	1.94175e-11	Similar to SUD1: Probable E3 ubiquitin ligase SUD1 (Arabidopsis thaliana OX%3D3702)
dAg1_00007716	-2.44645	0.00444505	Protein of unknown function
dAg1_00012088	-2.44603	3.4189e-06	Protein of unknown function
dAg1_00015929	-2.43444	4.34076e-07	Similar to SERR: Serine racemase (Oryza sativa subsp. japonica OX%3D39947)
XLOC_028503	-2.4298	0.00638831
dAg1_00038533	-2.42141	5.37998e-08	Similar to CCX1: Cation/calcium exchanger 1 (Arabidopsis thaliana OX%3D3702)
dAg1_00014566	-2.40795	3.32844e-05	Similar to CYP71B10: Cytochrome P450 71B10 (Arabidopsis thaliana OX%3D3702)
dAg1_00012379	-2.40243	4.73494e-06	Similar to AHL17: AT-hook motif nuclear-localized protein 17 (Arabidopsis thaliana OX%3D3702)
dAg1_00003419	-2.39075	2.04467e-06	Similar to ZPR2: Protein LITTLE ZIPPER 2 (Arabidopsis thaliana OX%3D3702)
dAg1_00043200	-2.38502	3.75673e-11	Similar to DRM1: Dormancy-associated protein 1 (Arabidopsis thaliana OX%3D3702)
dAg1_00003118	-2.37897	1.64014e-27	Protein of unknown function
dAg1_00009186	-2.35448	0.00132278	Protein of unknown function
dAg1_00000353	-2.34629	8.19252e-07	Similar to LECRK2: G-type lectin S-receptor-like serine/threonine-protein kinase LECRK2 (Oryza sativa subsp. indica OX%3D39946)
dAg1_00044004	-2.34013	1.52819e-11	Similar to CYP90B1: Cytochrome P450 90B1 (Arabidopsis thaliana OX%3D3702)
dAg1_00014880	-2.33086	0.00780144	Similar to XTH25: Probable xyloglucan endotransglucosylase/hydrolase protein 25 (Arabidopsis thaliana OX%3D3702)
dAg1_00008494	-2.32746	3.75778e-09	Protein of unknown function
dAg1_00040972	-2.31506	6.05051e-51	Similar to CRK15: Cysteine-rich receptor-like protein kinase 15 (Arabidopsis thaliana OX%3D3702)
dAg1_00024914	-2.30709	0.0278306	Similar to SINAT2: E3 ubiquitin-protein ligase SINAT2 (Arabidopsis thaliana OX%3D3702)
dAg1_00038119	-2.30492	0.00104975	Similar to CCD1: Carotenoid 9%2C10(9'%2C10')-cleavage dioxygenase 1 (Arabidopsis thaliana OX%3D3702)
dAg1_00040914	-2.30007	8.30213e-05	Protein of unknown function
XLOC_030345	-2.29644	0.000794971
dAg1_00011201	-2.29477	5.70441e-06	Similar to ARP1: Probable RNA-binding protein ARP1 (Arabidopsis thaliana OX%3D3702)
dAg1_00034396	-2.29122	0.0167745	Protein of unknown function
dAg1_00007205	-2.28225	1.14905e-13	Protein of unknown function
dAg1_00023655	-2.28222	0.0299762	Similar to At5g48380: Probably inactive leucine-rich repeat receptor-like protein kinase At5g48380 (Arabidopsis thaliana OX%3D3702)
dAg1_00039821	-2.28045	2.00906e-15	Similar to RPT2: Root phototropism protein 2 (Arabidopsis thaliana OX%3D3702)
dAg1_00008497	-2.27413	0.00213526	Protein of unknown function
dAg1_00020779	-2.27034	0.00232745	Protein of unknown function
dAg1_00024639	-2.27026	5.12447e-10	Protein of unknown function
dAg1_00021181	-2.26989	9.09989e-05	Protein of unknown function
dAg1_00001614	-2.26102	0.0022909	Similar to ACT7: Actin-7 (Arabidopsis thaliana OX%3D3702)
dAg1_00027841	-2.25993	0.0252378	Similar to CRK19: Cysteine-rich receptor-like protein kinase 19 (Arabidopsis thaliana OX%3D3702)
dAg1_00022765	-2.2586	6.22273e-06	Similar to CYP78A6: Cytochrome P450 78A6 (Arabidopsis thaliana OX%3D3702)
dAg1_00043535	-2.25595	0.012527	Similar to At4g00960: Putative receptor-like protein kinase At4g00960 (Arabidopsis thaliana OX%3D3702)
XLOC_015470	-2.2455	0.000259408
XLOC_005878	-2.24529	4.08418e-08
dAg1_00012486	-2.24209	1.29603e-06	Similar to At4g27290: G-type lectin S-receptor-like serine/threonine-protein kinase At4g27290 (Arabidopsis thaliana OX%3D3702)
dAg1_00006056	-2.24068	9.95925e-12	Similar to At5g03795: Probable glycosyltransferase At5g03795 (Arabidopsis thaliana OX%3D3702)
XLOC_013169	-2.24064	0.00346263
dAg1_00022168	-2.23504	0.0233468	Similar to ATL3: RING-H2 finger protein ATL3 (Arabidopsis thaliana OX%3D3702)
dAg1_00009705	-2.22978	0.00377116	Protein of unknown function
dAg1_00035599	-2.22614	5.60333e-07	Similar to PUB50: Putative U-box domain-containing protein 50 (Arabidopsis thaliana OX%3D3702)
dAg1_00012830	-2.22289	2.34534e-14	Protein of unknown function
dAg1_00000395	-2.21767	6.43874e-05	Similar to SYP121: Syntaxin-121 (Arabidopsis thaliana OX%3D3702)
dAg1_00006337	-2.21024	0.0247243	Similar to PCMP-E102: Pentatricopeptide repeat-containing protein At5g42450%2C mitochondrial (Arabidopsis thaliana OX%3D3702)
dAg1_00040065	-2.20486	1.65555e-08	Similar to At2g05160: Zinc finger CCCH domain-containing protein 18 (Arabidopsis thaliana OX%3D3702)
dAg1_00030926	-2.19918	1.47378e-06	Similar to CYP78A6: Cytochrome P450 78A6 (Arabidopsis thaliana OX%3D3702)
dAg1_00043424	-2.19763	0.0039808	Protein of unknown function
dAg1_00016134	-2.17417	0.0390809	Protein of unknown function
dAg1_00006704	-2.15759	0.012479	Protein of unknown function
dAg1_00020143	-2.15302	0.00110209	Similar to XTH9: Xyloglucan endotransglucosylase/hydrolase protein 9 (Arabidopsis thaliana OX%3D3702)
dAg1_00011864	-2.15172	3.06711e-06	Protein of unknown function
dAg1_00022846	-2.13634	1.3843e-10	Similar to PAL1: Phenylalanine ammonia-lyase 1 (Daucus carota OX%3D4039)
XLOC_047399	-2.13424	0.00284971
dAg1_00025058	-2.12945	5.32853e-07	Similar to UGT73B3: UDP-glycosyltransferase 73B3 (Arabidopsis thaliana OX%3D3702)
dAg1_00016724	-2.1148	0.000715193	Similar to RTE1: Protein REVERSION-TO-ETHYLENE SENSITIVITY1 (Arabidopsis thaliana OX%3D3702)
XLOC_030717	-2.11178	3.72984e-08
dAg1_00040701	-2.10526	3.98192e-08	Similar to CYP724B1: Cytochrome P450 724B1 (Oryza sativa subsp. japonica OX%3D39947)
dAg1_00035979	-2.09618	3.21669e-13	Similar to At1g61440: G-type lectin S-receptor-like serine/threonine-protein kinase At1g61440 (Arabidopsis thaliana OX%3D3702)
dAg1_00009013	-2.09536	1.54212e-26	Similar to BHLH62: Transcription factor bHLH62 (Arabidopsis thaliana OX%3D3702)
dAg1_00038769	-2.08902	1.21905e-09	Similar to IAA29: Auxin-responsive protein IAA29 (Arabidopsis thaliana OX%3D3702)
dAg1_00011505	-2.08806	0.000995029	Similar to CYP707A2: Abscisic acid 8'-hydroxylase 2 (Arabidopsis thaliana OX%3D3702)
dAg1_00029171	-2.06427	1.94818e-13	Similar to NAP1: NAC domain-containing protein 1 (Solanum lycopersicum OX%3D4081)
dAg1_00000223	-2.06105	0.00342186	Similar to At5g67200: Probable inactive receptor kinase At5g67200 (Arabidopsis thaliana OX%3D3702)
dAg1_00008943	-2.05759	0.000343291	Similar to At4g11170: Putative disease resistance protein At4g11170 (Arabidopsis thaliana OX%3D3702)
dAg1_00024533	-2.04705	6.13519e-07	Similar to At3g47570: Probable LRR receptor-like serine/threonine-protein kinase At3g47570 (Arabidopsis thaliana OX%3D3702)
dAg1_00040180	-2.04315	6.54527e-15	Similar to WRKY6: WRKY transcription factor 6 (Arabidopsis thaliana OX%3D3702)
dAg1_00016848	-2.04138	6.71614e-05	Similar to CCD1: Carotenoid 9%2C10(9'%2C10')-cleavage dioxygenase 1 (Arabidopsis thaliana OX%3D3702)
dAg1_00027581	-2.03443	1.15252e-05	Similar to RIPK: Serine/threonine-protein kinase RIPK (Arabidopsis thaliana OX%3D3702)
dAg1_00041497	-2.01722	2.95692e-06	Similar to EXL3: Protein EXORDIUM-like 3 (Arabidopsis thaliana OX%3D3702)
dAg1_00028364	-2.01368	6.58067e-08	Similar to GAE6: UDP-glucuronate 4-epimerase 6 (Arabidopsis thaliana OX%3D3702)
dAg1_00003562	-1.9987	0.000291348	Protein of unknown function
dAg1_00006137	-1.99563	0.0353164	Similar to PCMP-H33: Pentatricopeptide repeat-containing protein At2g29760%2C chloroplastic (Arabidopsis thaliana OX%3D3702)
dAg1_00021101	-1.99246	9.04583e-18	Similar to ABCI17: ABC transporter I family member 17 (Arabidopsis thaliana OX%3D3702)
dAg1_00024875	-1.99138	7.52407e-05	Similar to At5g07050: WAT1-related protein At5g07050 (Arabidopsis thaliana OX%3D3702)
dAg1_00033307	-1.98801	0.000104216	Similar to CBL4: Calcineurin B-like protein 4 (Arabidopsis thaliana OX%3D3702)
dAg1_00009181	-1.97662	0.00704224	Similar to ZAT4: Zinc finger protein ZAT4 (Arabidopsis thaliana OX%3D3702)
dAg1_00044550	-1.96604	2.03822e-05	Similar to CYP85A1: Cytochrome P450 85A1 (Solanum lycopersicum OX%3D4081)
dAg1_00026116	-1.96362	7.15047e-09	Protein of unknown function
dAg1_00028489	-1.94589	1.21732e-31	Protein of unknown function
dAg1_00044728	-1.94414	0.0240465	Protein of unknown function
dAg1_00018585	-1.93787	2.98389e-15	Similar to LECRKS5: Probable L-type lectin-domain containing receptor kinase S.5 (Arabidopsis thaliana OX%3D3702)
dAg1_00012596	-1.93683	0.048146	Protein of unknown function
dAg1_00030195	-1.93661	4.30065e-06	Similar to STP14: Sugar transport protein 14 (Arabidopsis thaliana OX%3D3702)
dAg1_00033693	-1.92417	1.491e-07	Similar to GAO: Germacrene A hydroxylase (Helianthus annuus OX%3D4232)
dAg1_00022144	-1.92174	0.000580198	Similar to FLZ18: FCS-Like Zinc finger 18 (Arabidopsis thaliana OX%3D3702)
dAg1_00011342	-1.92135	8.93964e-17	Similar to GAO: Germacrene A hydroxylase (Helianthus annuus OX%3D4232)
dAg1_00015642	-1.91701	8.42412e-14	Similar to CYP707A2: Abscisic acid 8'-hydroxylase CYP707A2 (Solanum lycopersicum OX%3D4081)
dAg1_00043433	-1.89447	2.4516e-11	Similar to At1g61740: Sulfite exporter TauE/SafE family protein 2 (Arabidopsis thaliana OX%3D3702)
dAg1_00025292	-1.89188	0.0437686	Similar to At3g15200: Putative pentatricopeptide repeat-containing protein At3g15200 (Arabidopsis thaliana OX%3D3702)
dAg1_00024691	-1.89109	1.4865e-07	Protein of unknown function
dAg1_00041868	-1.89059	0.000219841	Similar to WRKY6: WRKY transcription factor 6 (Arabidopsis thaliana OX%3D3702)
dAg1_00024569	-1.88513	0.0026356	Similar to LECRKS4: L-type lectin-domain containing receptor kinase S.4 (Arabidopsis thaliana OX%3D3702)
dAg1_00039844	-1.88497	2.34475e-12	Similar to RPT2: Root phototropism protein 2 (Arabidopsis thaliana OX%3D3702)
XLOC_021174	-1.8828	1.57806e-06
dAg1_00003163	-1.88226	9.89123e-27	Similar to XTH30: Probable xyloglucan endotransglucosylase/hydrolase protein 30 (Arabidopsis thaliana OX%3D3702)
dAg1_00006159	-1.87528	5.26898e-08	Protein of unknown function
dAg1_00000836	-1.86288	0.00107023	Similar to EIX2: Receptor-like protein EIX2 (Solanum lycopersicum OX%3D4081)
dAg1_00033285	-1.86142	0.0100413	Similar to DMS3: Protein DEFECTIVE IN MERISTEM SILENCING 3 (Arabidopsis thaliana OX%3D3702)
dAg1_00027243	-1.8591	0.000343291	Similar to PR5K: PR5-like receptor kinase (Arabidopsis thaliana OX%3D3702)
dAg1_00038568	-1.85579	0.00215217	Similar to TPS6: Alpha%2Calpha-trehalose-phosphate synthase [UDP-forming] 6 (Arabidopsis thaliana OX%3D3702)
dAg1_00016912	-1.85171	1.62902e-11	Protein of unknown function
dAg1_00018458	-1.83891	1.17029e-05	Similar to At1g28590: GDSL esterase/lipase At1g28590 (Arabidopsis thaliana OX%3D3702)
dAg1_00024324	-1.83408	3.77912e-18	Similar to HIPP06: Heavy metal-associated isoprenylated plant protein 6 (Arabidopsis thaliana OX%3D3702)
XLOC_008315	-1.82634	1.76623e-08
dAg1_00034298	-1.8172	0.000170149	Protein of unknown function
dAg1_00031131	-1.81332	1.98876e-05	Similar to HMGIY2: HMG-Y-related protein A (Zea mays OX%3D4577)
dAg1_00002648	-1.80643	2.15354e-05	Protein of unknown function
dAg1_00035200	-1.80593	4.93831e-11	Similar to CYP82C4: Xanthotoxin 5-hydroxylase CYP82C4 (Arabidopsis thaliana OX%3D3702)
dAg1_00011504	-1.80499	1.6983e-05	Similar to CYP714A2: Cytochrome P450 714A2 (Arabidopsis thaliana OX%3D3702)
dAg1_00007863	-1.80131	0.00925295	Protein of unknown function
dAg1_00011513	-1.79995	8.19252e-07	Similar to CYP90A4: Cytochrome P450 90A4 (Oryza sativa subsp. japonica OX%3D39947)
dAg1_00013383	-1.79884	0.0159992	Protein of unknown function
dAg1_00043958	-1.79614	8.34677e-10	Similar to CYP707A7: Abscisic acid 8'-hydroxylase 3 (Oryza sativa subsp. japonica OX%3D39947)
dAg1_00036127	-1.79341	0.00690175	Similar to PR5K: PR5-like receptor kinase (Arabidopsis thaliana OX%3D3702)
dAg1_00043435	-1.78912	2.36249e-10	Protein of unknown function
dAg1_00013693	-1.77945	0.0251669	Similar to HSP81-3: Heat shock protein 81-3 (Oryza sativa subsp. japonica OX%3D39947)
dAg1_00008436	-1.77427	0.0430093	Similar to CYP76C1: Cytochrome P450 76C1 (Arabidopsis thaliana OX%3D3702)
dAg1_00012519	-1.77375	0.00388088	Protein of unknown function
dAg1_00043601	-1.76824	0.0296659	Similar to CRK10: Cysteine-rich receptor-like protein kinase 10 (Arabidopsis thaliana OX%3D3702)
dAg1_00000460	-1.76471	7.46159e-09	Similar to OFP13: Transcription repressor OFP13 (Arabidopsis thaliana OX%3D3702)
dAg1_00014306	-1.76423	1.60866e-29	Protein of unknown function
dAg1_00014700	-1.76423	1.60866e-29	Protein of unknown function
dAg1_00005699	-1.76396	1.59687e-05	Similar to LECRK42: L-type lectin-domain containing receptor kinase IV.2 (Arabidopsis thaliana OX%3D3702)
dAg1_00025964	-1.76147	0.0464876	Similar to PCMP-H12: Pentatricopeptide repeat-containing protein At1g08070%2C chloroplastic (Arabidopsis thaliana OX%3D3702)
dAg1_00044250	-1.7597	4.41309e-08	Similar to SCL32: Scarecrow-like protein 32 (Arabidopsis thaliana OX%3D3702)
dAg1_00022599	-1.75755	2.746e-12	Similar to CYP71P1: Tryptamine 5-hydroxylase (Oryza sativa subsp. japonica OX%3D39947)
dAg1_00009268	-1.7566	0.0349104	Similar to RAV2: AP2/ERF and B3 domain-containing transcription repressor RAV2 (Arabidopsis thaliana OX%3D3702)
dAg1_00012422	-1.75289	2.18151e-06	Protein of unknown function
dAg1_00012593	-1.74048	0.00115661	Similar to CYP81F1: Cytochrome P450 81F1 (Arabidopsis thaliana OX%3D3702)
dAg1_00016045	-1.73953	0.00287412	Similar to KAT1: Potassium channel KAT1 (Arabidopsis thaliana OX%3D3702)
dAg1_00043670	-1.73701	0.00795343	Protein of unknown function
dAg1_00015577	-1.73493	0.0273506	Similar to At1g28695: Uncharacterized protein At1g28695 (Arabidopsis thaliana OX%3D3702)
dAg1_00017195	-1.72843	0.0100553	Similar to At1g28695: Uncharacterized protein At1g28695 (Arabidopsis thaliana OX%3D3702)
dAg1_00003676	-1.72555	5.63228e-12	Similar to WRKY41: Probable WRKY transcription factor 41 (Arabidopsis thaliana OX%3D3702)
dAg1_00015657	-1.72078	0.0481203	Similar to ABCG14: ABC transporter G family member 14 (Arabidopsis thaliana OX%3D3702)
dAg1_00035800	-1.71216	1.61588e-12	Similar to NFD4: Protein NUCLEAR FUSION DEFECTIVE 4 (Arabidopsis thaliana OX%3D3702)
dAg1_00016431	-1.7065	0.00131168	Protein of unknown function
dAg1_00004005	-1.70636	8.31864e-05	Similar to CERK1: Chitin elicitor receptor kinase 1 (Oryza sativa subsp. japonica OX%3D39947)
dAg1_00022230	-1.70316	7.0328e-31	Similar to PCAP1: Plasma membrane-associated cation-binding protein 1 (Arabidopsis thaliana OX%3D3702)
dAg1_00008133	-1.69722	5.23298e-07	Similar to YUC10: Probable indole-3-pyruvate monooxygenase YUCCA10 (Arabidopsis thaliana OX%3D3702)
dAg1_00036943	-1.68606	4.33464e-05	Similar to GLIP2: GDSL esterase/lipase 2 (Arabidopsis thaliana OX%3D3702)
dAg1_00015360	-1.68514	4.16715e-12	Similar to IP5P2: Type I inositol polyphosphate 5-phosphatase 2 (Arabidopsis thaliana OX%3D3702)
dAg1_00014162	-1.68213	9.33027e-05	Protein of unknown function
dAg1_00025782	-1.68104	8.89594e-09	Protein of unknown function
XLOC_034462	-1.678	0.0135454
dAg1_00013056	-1.66953	0.0121149	Similar to PHT1-9: Probable inorganic phosphate transporter 1-9 (Arabidopsis thaliana OX%3D3702)
dAg1_00040591	-1.66742	0.000254348	Similar to WRKY65: Probable WRKY transcription factor 65 (Arabidopsis thaliana OX%3D3702)
dAg1_00027505	-1.66468	0.000178318	Similar to At5g06060: Tropinone reductase homolog At5g06060 (Arabidopsis thaliana OX%3D3702)
dAg1_00034206	-1.66209	0.00218527	Protein of unknown function
dAg1_00023919	-1.66077	1.79069e-06	Protein of unknown function
dAg1_00024549	-1.65587	1.40506e-05	Protein of unknown function
dAg1_00042902	-1.65539	0.0208041	Similar to FLS2: LRR receptor-like serine/threonine-protein kinase FLS2 (Arabidopsis thaliana OX%3D3702)
dAg1_00013024	-1.65141	6.50814e-13	Similar to At2g30600/At2g30610: BTB/POZ domain-containing protein At2g30600 (Arabidopsis thaliana OX%3D3702)
dAg1_00008499	-1.64851	0.00127517	Protein of unknown function
dAg1_00017462	-1.6483	2.29825e-06	Protein of unknown function
dAg1_00009721	-1.64236	0.0323941	Protein of unknown function
dAg1_00027451	-1.64075	0.00426397	Protein of unknown function
dAg1_00020256	-1.63856	5.53954e-09	Similar to SWEET10: Bidirectional sugar transporter SWEET10 (Arabidopsis thaliana OX%3D3702)
dAg1_00007086	-1.63732	0.00442901	Protein of unknown function
dAg1_00030442	-1.63431	0.000472316	Similar to SOT5: Cytosolic sulfotransferase 5 (Arabidopsis thaliana OX%3D3702)
dAg1_00020687	-1.62723	3.84719e-07	Similar to LRK10L-2.4: LEAF RUST 10 DISEASE-RESISTANCE LOCUS RECEPTOR-LIKE PROTEIN KINASE-like 2.4 (Arabidopsis thaliana OX%3D3702)
dAg1_00028877	-1.62703	1.012e-10	Protein of unknown function
XLOC_031615	-1.61834	1.37092e-10
dAg1_00035139	-1.61796	0.00207829	Similar to TET3: Tetraspanin-3 (Arabidopsis thaliana OX%3D3702)
dAg1_00025935	-1.61344	1.59687e-05	Similar to At1g15400: Uncharacterized protein At1g15400 (Arabidopsis thaliana OX%3D3702)
dAg1_00043600	-1.60953	0.0216806	Similar to At5g39020: Probable receptor-like protein kinase At5g39020 (Arabidopsis thaliana OX%3D3702)
dAg1_00029762	-1.60724	0.0119242	Protein of unknown function
dAg1_00005697	-1.60636	0.0202338	Similar to SIT2: L-type lectin-domain containing receptor kinase SIT2 (Oryza sativa subsp. japonica OX%3D39947)
XLOC_011778	-1.60456	4.94171e-10
dAg1_00038974	-1.60433	0.0155187	Similar to HKT1: Sodium transporter HKT1 (Arabidopsis thaliana OX%3D3702)
dAg1_00020946	-1.6007	2.26764e-09	Protein of unknown function
dAg1_00014297	-1.59952	4.18857e-15	Protein of unknown function
dAg1_00003248	-1.59949	0.00451536	Similar to CYCU4-1: Cyclin-U4-1 (Arabidopsis thaliana OX%3D3702)
dAg1_00005234	-1.59446	1.13914e-05	Protein of unknown function
dAg1_00035581	-1.59294	0.0385262	Similar to UGT91A1: UDP-glycosyltransferase 91A1 (Arabidopsis thaliana OX%3D3702)
dAg1_00043225	-1.59283	0.0294217	Protein of unknown function
dAg1_00043415	-1.59088	2.81065e-06	Protein of unknown function
XLOC_034040	-1.59068	4.80819e-15
dAg1_00012551	-1.58904	3.03039e-06	Similar to D14: Strigolactone esterase D14 (Arabidopsis thaliana OX%3D3702)
dAg1_00043590	-1.58531	6.88022e-06	Protein of unknown function
dAg1_00042269	-1.58363	0.00607185	Similar to WRKY7: Probable WRKY transcription factor 7 (Arabidopsis thaliana OX%3D3702)
dAg1_00008117	-1.58268	2.21371e-10	Similar to At2g48020: Sugar transporter ERD6-like 7 (Arabidopsis thaliana OX%3D3702)
dAg1_00037446	-1.58237	7.81949e-05	Similar to BXL1: Beta-D-xylosidase 1 (Arabidopsis thaliana OX%3D3702)
dAg1_00034025	-1.58108	1.86878e-06	Similar to At3g43550: GDSL esterase/lipase At3g43550 (Arabidopsis thaliana OX%3D3702)
dAg1_00034076	-1.57857	0.00248994	Similar to PTD: Protein PARTING DANCERS homolog (Oryza sativa subsp. japonica OX%3D39947)
dAg1_00024628	-1.57544	8.19468e-06	Similar to AP2-2: APETALA2-like protein 2 (Oryza sativa subsp. indica OX%3D39946)
dAg1_00044737	-1.57517	7.78673e-13	Similar to At5g40240: WAT1-related protein At5g40240 (Arabidopsis thaliana OX%3D3702)
dAg1_00033482	-1.57429	1.24789e-06	Similar to IAA4: Auxin-responsive protein IAA4 (Arabidopsis thaliana OX%3D3702)
dAg1_00021787	-1.57372	6.59086e-12	Protein of unknown function
dAg1_00015314	-1.57147	2.87467e-05	Protein of unknown function
dAg1_00030705	-1.56374	2.79931e-07	Similar to CYP82A3: Cytochrome P450 82A3 (Glycine max OX%3D3847)
dAg1_00021735	-1.56339	0.000196003	Similar to RABA6A: Ras-related protein RABA6a (Arabidopsis thaliana OX%3D3702)
dAg1_00028414	-1.56327	2.4167e-10	Similar to CIPK17: CBL-interacting serine/threonine-protein kinase 17 (Arabidopsis thaliana OX%3D3702)
XLOC_056269	-1.56133	0.00664087
dAg1_00042961	-1.5608	0.00935623	Protein of unknown function
dAg1_00024340	-1.55773	1.83118e-05	Similar to OPR1: 12-oxophytodienoate reductase 1 (Solanum lycopersicum OX%3D4081)
dAg1_00017409	-1.55767	2.23369e-05	Protein of unknown function
dAg1_00008006	-1.55678	5.03008e-05	Similar to PATL4: Patellin-4 (Arabidopsis thaliana OX%3D3702)
dAg1_00029034	-1.55633	4.83911e-12	Protein of unknown function
dAg1_00015427	-1.55557	0.000156095	Similar to ROMT: Trans-resveratrol di-O-methyltransferase (Vitis vinifera OX%3D29760)
dAg1_00016626	-1.55066	0.0499108	Similar to PEX10: Peroxisome biogenesis factor 10 (Arabidopsis thaliana OX%3D3702)
XLOC_057819	-1.54722	0.000111931
dAg1_00020579	-1.54082	4.97198e-05	Protein of unknown function
dAg1_00020348	-1.53675	4.83285e-05	Protein of unknown function
dAg1_00029485	-1.53607	0.0039808	Protein of unknown function
XLOC_057110	-1.53095	1.02714e-06
dAg1_00002793	-1.52734	0.026088	Protein of unknown function
dAg1_00005782	-1.52651	2.32014e-05	Similar to LECRK41: L-type lectin-domain containing receptor kinase IV.1 (Arabidopsis thaliana OX%3D3702)
dAg1_00005290	-1.52445	0.000407584	Similar to BHLH63: Transcription factor bHLH63 (Arabidopsis thaliana OX%3D3702)
dAg1_00006580	-1.52328	0.00679987	Similar to WRKY24: WRKY transcription factor WRKY24 (Oryza sativa subsp. japonica OX%3D39947)
dAg1_00020476	-1.51293	1.01119e-06	Similar to MEBL: Membrane protein of ER body-like protein (Arabidopsis thaliana OX%3D3702)
dAg1_00041901	-1.51284	2.33014e-14	Similar to ACO4: 1-aminocyclopropane-1-carboxylate oxidase 4 (Solanum lycopersicum OX%3D4081)
dAg1_00039920	-1.51244	0.0358245	Similar to JUB1: Transcription factor JUNGBRUNNEN 1 (Arabidopsis thaliana OX%3D3702)
dAg1_00027684	-1.51212	4.36077e-06	Protein of unknown function
dAg1_00011895	-1.51061	6.285e-12	Similar to STY46: Serine/threonine-protein kinase STY46 (Arabidopsis thaliana OX%3D3702)
dAg1_00009212	-1.5052	0.00296493	Similar to PRE5: Transcription factor PRE5 (Arabidopsis thaliana OX%3D3702)
dAg1_00015780	-1.50363	4.78644e-09	Similar to ACS6: 1-aminocyclopropane-1-carboxylate synthase 6 (Arabidopsis thaliana OX%3D3702)
dAg1_00006457	-1.50043	2.82181e-11	Protein of unknown function
dAg1_00003671	-1.49978	6.79861e-08	Similar to JAR4: Jasmonoyl--L-amino acid synthetase JAR4 (Nicotiana attenuata OX%3D49451)
dAg1_00039819	-1.49958	1.1001e-05	Similar to UGT708D1: UDP-glycosyltransferase 708D1 (Glycine max OX%3D3847)
dAg1_00018581	-1.49672	1.21107e-07	Similar to YSL7: Probable metal-nicotianamine transporter YSL7 (Arabidopsis thaliana OX%3D3702)
dAg1_00004347	-1.49256	0.000154649	Protein of unknown function
dAg1_00034995	-1.48955	2.21484e-13	Protein of unknown function
dAg1_00034665	-1.48939	1.08927e-05	Similar to HIPP07: Heavy metal-associated isoprenylated plant protein 7 (Arabidopsis thaliana OX%3D3702)
dAg1_00014458	-1.48814	7.57887e-06	Protein of unknown function
dAg1_00004759	-1.4877	7.82091e-20	Protein of unknown function
dAg1_00044868	-1.48354	2.43284e-06	Similar to LHT1: Lysine histidine transporter 1 (Arabidopsis thaliana OX%3D3702)
dAg1_00014468	-1.48085	1.80668e-06	Similar to CRK2: Cysteine-rich receptor-like protein kinase 2 (Arabidopsis thaliana OX%3D3702)
dAg1_00023984	-1.47374	5.96228e-09	Similar to NAC022: NAC domain-containing protein 22 (Oryza sativa subsp. japonica OX%3D39947)
XLOC_055936	-1.47281	1.1567e-20
dAg1_00043345	-1.47186	2.07795e-05	Similar to STP1: Sugar transport protein 1 (Arabidopsis thaliana OX%3D3702)
dAg1_00030353	-1.46752	0.000246795	Similar to RBOHE: Respiratory burst oxidase homolog protein E (Arabidopsis thaliana OX%3D3702)
dAg1_00037417	-1.46255	0.00172661	Similar to OsI_16820: Salt tolerance receptor-like cytoplasmic kinase 1 (Oryza sativa subsp. indica OX%3D39946)
dAg1_00040814	-1.46162	1.04163e-07	Similar to TBL41: Protein trichome birefringence-like 41 (Arabidopsis thaliana OX%3D3702)
dAg1_00028523	-1.46159	6.83288e-09	Similar to RLP32: Receptor-like protein 32 (Arabidopsis thaliana OX%3D3702)
dAg1_00028856	-1.46112	9.95615e-11	Protein of unknown function
dAg1_00038168	-1.45519	0.00140285	Similar to At4g34880: Probable amidase At4g34880 (Arabidopsis thaliana OX%3D3702)
dAg1_00008389	-1.45371	0.0161405	Similar to At1g67980: Putative caffeoyl-CoA O-methyltransferase At1g67980 (Arabidopsis thaliana OX%3D3702)
dAg1_00004516	-1.4451	0.000494928	Protein of unknown function
dAg1_00035633	-1.44325	7.34209e-06	Similar to At4g40080: Putative clathrin assembly protein At4g40080 (Arabidopsis thaliana OX%3D3702)
dAg1_00014929	-1.44081	0.0239447	Similar to At5g24080: G-type lectin S-receptor-like serine/threonine-protein kinase At5g24080 (Arabidopsis thaliana OX%3D3702)
dAg1_00009042	-1.43183	0.00701044	Similar to CYP716A1: Cytochrome P450 716A1 (Arabidopsis thaliana OX%3D3702)
dAg1_00024243	-1.42495	0.000921185	Protein of unknown function
dAg1_00029849	-1.42137	0.0292018	Protein of unknown function
dAg1_00001841	-1.41778	0.0330524	Protein of unknown function
dAg1_00005729	-1.41107	0.000691592	Similar to LAX2: Auxin transporter-like protein 2 (Medicago truncatula OX%3D3880)
dAg1_00040222	-1.40926	8.38934e-05	Similar to SSTLE1: Germacrene C synthase (Solanum lycopersicum OX%3D4081)
XLOC_039792	-1.40491	0.0044228
dAg1_00008579	-1.40472	2.52412e-05	Similar to MYB15: Transcription factor MYB15 (Arabidopsis thaliana OX%3D3702)
dAg1_00006933	-1.40465	0.0327469	Similar to At5g53840: F-box/FBD/LRR-repeat protein At5g53840 (Arabidopsis thaliana OX%3D3702)
dAg1_00024178	-1.4005	0.0341235	Similar to WAK2: Wall-associated receptor kinase 2 (Arabidopsis thaliana OX%3D3702)
dAg1_00034795	-1.39859	0.000304243	Similar to At5g22090: Protein FAF-like%2C chloroplastic (Arabidopsis thaliana OX%3D3702)
dAg1_00005976	-1.39787	0.0120217	Similar to CDC20-1: Cell division cycle 20.1%2C cofactor of APC complex (Arabidopsis thaliana OX%3D3702)
dAg1_00044551	-1.39762	1.10296e-08	Similar to At5g67130: PI-PLC X domain-containing protein At5g67130 (Arabidopsis thaliana OX%3D3702)
XLOC_033505	-1.39244	4.06321e-05
dAg1_00036038	-1.38438	0.000269603	Similar to B3GALT7: Beta-1%2C3-galactosyltransferase 7 (Arabidopsis thaliana OX%3D3702)
dAg1_00017650	-1.37797	0.00969653	Similar to BAM3: Beta-amylase 3%2C chloroplastic (Arabidopsis thaliana OX%3D3702)
dAg1_00036157	-1.37775	0.00157711	Similar to CAT7: Cationic amino acid transporter 7%2C chloroplastic (Arabidopsis thaliana OX%3D3702)
dAg1_00042685	-1.37547	0.000146375	Similar to BRG3: Probable BOI-related E3 ubiquitin-protein ligase 3 (Arabidopsis thaliana OX%3D3702)
dAg1_00016612	-1.36985	0.000294717	Protein of unknown function
dAg1_00035611	-1.36745	4.24209e-06	Similar to J: MADS-box protein JOINTLESS (Solanum lycopersicum OX%3D4081)
dAg1_00042918	-1.35401	3.77486e-06	Similar to PUP3: Purine permease 3 (Arabidopsis thaliana OX%3D3702)
dAg1_00039050	-1.353	0.0116255	Similar to SAUR50: Auxin-responsive protein SAUR50 (Arabidopsis thaliana OX%3D3702)
dAg1_00027797	-1.35248	0.00579567	Similar to PUP3: Purine permease 3 (Arabidopsis thaliana OX%3D3702)
dAg1_00035492	-1.35124	4.97366e-07	Similar to INT4: Inositol transporter 4 (Arabidopsis thaliana OX%3D3702)
dAg1_00023937	-1.34992	3.00204e-09	Protein of unknown function
dAg1_00006467	-1.34979	3.08609e-05	Similar to WAK2: Wall-associated receptor kinase 2 (Arabidopsis thaliana OX%3D3702)
XLOC_043779	-1.34844	0.0272307
dAg1_00035721	-1.34659	0.00456217	Similar to BFT: Protein BROTHER of FT and TFL 1 (Arabidopsis thaliana OX%3D3702)
dAg1_00044823	-1.34639	1.79279e-16	Protein of unknown function
dAg1_00015355	-1.34534	5.63334e-06	Similar to BRG1: BOI-related E3 ubiquitin-protein ligase 1 (Arabidopsis thaliana OX%3D3702)
XLOC_043775	-1.34503	1.21783e-08
dAg1_00027598	-1.345	0.0409449	Protein of unknown function
dAg1_00040956	-1.34259	9.39309e-09	Similar to VIII-2: Myosin-2 (Arabidopsis thaliana OX%3D3702)
dAg1_00034933	-1.34136	1.83391e-06	Similar to MYBAS1: Myb-related protein MYBAS1 (Oryza sativa subsp. japonica OX%3D39947)
dAg1_00009612	-1.33849	2.42855e-05	Similar to PAP3: Purple acid phosphatase 3 (Arabidopsis thaliana OX%3D3702)
dAg1_00028544	-1.33665	2.29094e-11	Protein of unknown function
dAg1_00042931	-1.336	1.37229e-06	Similar to RR10: Two-component response regulator ORR10 (Oryza sativa subsp. indica OX%3D39946)
dAg1_00028751	-1.33535	0.00104989	Protein of unknown function
dAg1_00041294	-1.33241	3.0761e-05	Similar to NAC021: NAC domain-containing protein 21/22 (Arabidopsis thaliana OX%3D3702)
XLOC_008460	-1.3285	5.60438e-07
dAg1_00004192	-1.32779	0.000255238	Similar to SCL11: Scarecrow-like protein 11 (Arabidopsis thaliana OX%3D3702)
XLOC_041308	-1.32271	4.87066e-07
dAg1_00028857	-1.31604	0.0142241	Protein of unknown function
dAg1_00014298	-1.3142	6.64286e-09	Protein of unknown function
dAg1_00017823	-1.3141	5.71216e-07	Similar to PGSIP7: Putative glucuronosyltransferase PGSIP7 (Arabidopsis thaliana OX%3D3702)
dAg1_00028102	-1.31326	1.57209e-06	Similar to CAT2: Catalase-2 (Arabidopsis thaliana OX%3D3702)
dAg1_00008507	-1.31269	0.0355972	Similar to At1g06620: 1-aminocyclopropane-1-carboxylate oxidase homolog 1 (Arabidopsis thaliana OX%3D3702)
dAg1_00025934	-1.3103	1.99932e-07	Similar to Dynein 8 kDa light chain%2C flagellar outer arm (Chlamydomonas reinhardtii OX%3D3055)
dAg1_00035133	-1.30789	0.0237121	Similar to NPF2.2: Putative protein NRT1/ PTR FAMILY 2.2 (Arabidopsis thaliana OX%3D3702)
dAg1_00005691	-1.29601	0.0325535	Protein of unknown function
dAg1_00005393	-1.29557	0.0221838	Similar to SAUR50: Auxin-responsive protein SAUR50 (Arabidopsis thaliana OX%3D3702)
dAg1_00038357	-1.29353	0.00224467	Similar to HERK1: Receptor-like protein kinase HERK 1 (Arabidopsis thaliana OX%3D3702)
dAg1_00005010	-1.2914	2.59285e-17	Similar to NPY2: BTB/POZ domain-containing protein NPY2 (Arabidopsis thaliana OX%3D3702)
dAg1_00003674	-1.29073	0.000206106	Similar to TBL25: Protein trichome birefringence-like 25 (Arabidopsis thaliana OX%3D3702)
dAg1_00044692	-1.28908	4.65961e-05	Similar to RLP44: Receptor-like protein 44 (Arabidopsis thaliana OX%3D3702)
dAg1_00040552	-1.28591	0.0104798	Similar to TBL39: Protein trichome birefringence-like 39 (Arabidopsis thaliana OX%3D3702)
dAg1_00001790	-1.28573	5.20385e-06	Protein of unknown function
dAg1_00043033	-1.28459	0.000417778	Similar to TPS7: Probable alpha%2Calpha-trehalose-phosphate synthase [UDP-forming] 7 (Arabidopsis thaliana OX%3D3702)
dAg1_00029412	-1.28314	0.0105619	Similar to TOR1L4: TORTIFOLIA1-like protein 4 (Arabidopsis thaliana OX%3D3702)
dAg1_00020685	-1.2827	1.37348e-07	Protein of unknown function
dAg1_00025021	-1.28247	0.00170506	Protein of unknown function
dAg1_00043014	-1.28203	0.00720282	Similar to At1g61390: G-type lectin S-receptor-like serine/threonine-protein kinase At1g61390 (Arabidopsis thaliana OX%3D3702)
dAg1_00003337	-1.2818	3.93328e-12	Protein of unknown function
dAg1_00035941	-1.2792	0.00014964	Similar to PR5K: PR5-like receptor kinase (Arabidopsis thaliana OX%3D3702)
dAg1_00028528	-1.27858	8.98287e-05	Similar to MIK2: MDIS1-interacting receptor like kinase 2 (Arabidopsis thaliana OX%3D3702)
XLOC_007671	-1.27811	0.0201172
dAg1_00040642	-1.2774	0.00570829	Similar to SD25: G-type lectin S-receptor-like serine/threonine-protein kinase SD2-5 (Arabidopsis thaliana OX%3D3702)
dAg1_00029329	-1.27225	1.94537e-07	Similar to WHY1: Single-stranded DNA-binding protein WHY1%2C chloroplastic (Solanum tuberosum OX%3D4113)
dAg1_00031298	-1.27074	0.0107994	Similar to LAC12: Laccase-12 (Arabidopsis thaliana OX%3D3702)
dAg1_00028747	-1.26746	0.000117873	Similar to SOT2: Putative cytosolic sulfotransferase 2 (Arabidopsis thaliana OX%3D3702)
dAg1_00028273	-1.26594	0.00202291	Protein of unknown function
dAg1_00000135	-1.26532	0.00343735	Protein of unknown function
dAg1_00043158	-1.26203	0.000129525	Protein of unknown function
dAg1_00005024	-1.25986	2.8232e-09	Similar to NPY2: BTB/POZ domain-containing protein NPY2 (Arabidopsis thaliana OX%3D3702)
dAg1_00004704	-1.25712	0.0107606	Similar to LRR1: Leucine-rich repeat protein 1 (Arabidopsis thaliana OX%3D3702)
dAg1_00035644	-1.25679	0.033989	Similar to PCMP-E34: Pentatricopeptide repeat-containing protein At1g28690%2C mitochondrial (Arabidopsis thaliana OX%3D3702)
dAg1_00025959	-1.25165	1.31186e-08	Similar to Dynein 8 kDa light chain%2C flagellar outer arm (Chlamydomonas reinhardtii OX%3D3055)
dAg1_00034192	-1.25139	0.000362323	Similar to DOF1.7: Dof zinc finger protein DOF1.7 (Arabidopsis thaliana OX%3D3702)
dAg1_00005205	-1.25138	0.010572	Similar to MEE14: CCG-binding protein 1 (Arabidopsis thaliana OX%3D3702)
dAg1_00014134	-1.24903	0.00232302	Similar to PTST2: Protein PTST homolog 2%2C chloroplastic (Arabidopsis thaliana OX%3D3702)
dAg1_00002401	-1.24814	4.84213e-06	Similar to LIN: Putative E3 ubiquitin-protein ligase LIN (Medicago truncatula OX%3D3880)
dAg1_00025426	-1.24703	0.0141652	Protein of unknown function
dAg1_00012543	-1.24588	2.14829e-09	Similar to WLIM1: LIM domain-containing protein WLIM1 (Arabidopsis thaliana OX%3D3702)
dAg1_00018045	-1.24482	0.00411431	Protein of unknown function
dAg1_00031014	-1.24374	2.31958e-05	Similar to CNGC1: Cyclic nucleotide-gated ion channel 1 (Arabidopsis thaliana OX%3D3702)
dAg1_00023802	-1.24329	0.0236553	Similar to SAUR32: Auxin-responsive protein SAUR32 (Arabidopsis thaliana OX%3D3702)
dAg1_00038337	-1.24318	5.3487e-11	Similar to PHOT1: Phototropin-1 (Arabidopsis thaliana OX%3D3702)
dAg1_00035643	-1.24316	7.52423e-09	Similar to ATHB-6: Homeobox-leucine zipper protein ATHB-6 (Arabidopsis thaliana OX%3D3702)
XLOC_057802	-1.24134	0.000497379
dAg1_00009801	-1.23527	0.0223514	Protein of unknown function
dAg1_00018419	-1.23315	0.00467986	Protein of unknown function
dAg1_00002369	-1.23096	2.08774e-05	Protein of unknown function
dAg1_00020463	-1.23084	1.36137e-05	Similar to MEBL: Membrane protein of ER body-like protein (Arabidopsis thaliana OX%3D3702)
dAg1_00040646	-1.23081	0.00642116	Similar to HSFA4B: Heat stress transcription factor A-4b (Oryza sativa subsp. japonica OX%3D39947)
dAg1_00005307	-1.22921	7.84926e-06	Similar to SFH12: Phosphatidylinositol/phosphatidylcholine transfer protein SFH12 (Arabidopsis thaliana OX%3D3702)
dAg1_00018598	-1.22865	0.00896945	Similar to ATL80: RING-H2 finger protein ATL80 (Arabidopsis thaliana OX%3D3702)
dAg1_00022475	-1.22098	0.000198886	Similar to At4g27520: Early nodulin-like protein 2 (Arabidopsis thaliana OX%3D3702)
dAg1_00040578	-1.22077	0.00621168	Similar to MAX2: F-box protein MAX2 (Arabidopsis thaliana OX%3D3702)
dAg1_00042427	-1.22035	0.00464063	Similar to MYB94: Transcription factor MYB94 (Arabidopsis thaliana OX%3D3702)
dAg1_00004886	-1.21171	0.00685733	Similar to MSRB5: Peptide methionine sulfoxide reductase B5 (Oryza sativa subsp. japonica OX%3D39947)
dAg1_00035155	-1.20918	0.0175786	Similar to SCD1: DENN domain and WD repeat-containing protein SCD1 (Arabidopsis thaliana OX%3D3702)
dAg1_00000873	-1.20873	3.26325e-09	Similar to RLP25: Putative receptor like protein 25 (Arabidopsis thaliana OX%3D3702)
dAg1_00000996	-1.20507	0.00100683	Similar to ACR4: ACT domain-containing protein ACR4 (Arabidopsis thaliana OX%3D3702)
dAg1_00017901	-1.20409	0.0042982	Similar to CYP735A1: Cytokinin hydroxylase (Arabidopsis thaliana OX%3D3702)
dAg1_00017193	-1.20077	0.00113903	Similar to At1g28695: Uncharacterized protein At1g28695 (Arabidopsis thaliana OX%3D3702)
dAg1_00021617	-1.19965	1.96465e-08	Similar to RBOHD: Respiratory burst oxidase homolog protein D (Arabidopsis thaliana OX%3D3702)
dAg1_00014281	-1.19915	0.00328494	Similar to TPS7: Probable alpha%2Calpha-trehalose-phosphate synthase [UDP-forming] 7 (Arabidopsis thaliana OX%3D3702)
dAg1_00022470	-1.19875	1.66245e-05	Similar to ENODL1: Early nodulin-like protein 1 (Oryza sativa subsp. japonica OX%3D39947)
dAg1_00005319	-1.19814	0.00355644	Similar to BGAL3: Beta-galactosidase 3 (Arabidopsis thaliana OX%3D3702)
dAg1_00010515	-1.19344	0.000702495	Similar to At1g13570: F-box/FBD/LRR-repeat protein At1g13570 (Arabidopsis thaliana OX%3D3702)
dAg1_00008573	-1.19322	1.54588e-08	Similar to PHT1-7: Probable inorganic phosphate transporter 1-7 (Arabidopsis thaliana OX%3D3702)
dAg1_00035511	-1.19213	3.69213e-05	Similar to AGDP1: Protein AGENET DOMAIN (AGD)-CONTAINING P1 (Arabidopsis thaliana OX%3D3702)
dAg1_00017840	-1.1909	0.00623001	Protein of unknown function
dAg1_00039825	-1.19057	0.0128439	Similar to UGT74F2: UDP-glycosyltransferase 74F2 (Arabidopsis thaliana OX%3D3702)
dAg1_00044144	-1.18673	2.15122e-06	Similar to UGT85A1: UDP-glycosyltransferase 85A1 (Arabidopsis thaliana OX%3D3702)
dAg1_00043417	-1.18564	0.000138096	Protein of unknown function
dAg1_00033564	-1.18552	0.000604015	Similar to MIEL1: E3 ubiquitin-protein ligase MIEL1 (Arabidopsis thaliana OX%3D3702)
dAg1_00027686	-1.1775	0.0169449	Similar to SGR: Protein STAY-GREEN homolog%2C chloroplastic (Capsicum annuum OX%3D4072)
dAg1_00000216	-1.17265	8.14501e-05	Similar to At1g53440: Probable LRR receptor-like serine/threonine-protein kinase At1g53440 (Arabidopsis thaliana OX%3D3702)
dAg1_00038783	-1.17204	0.00560035	Protein of unknown function
dAg1_00020599	-1.17145	4.05206e-11	Protein of unknown function
dAg1_00037649	-1.17085	0.000220798	Protein of unknown function
dAg1_00019698	-1.16981	0.00128579	Protein of unknown function
dAg1_00042767	-1.16972	3.68648e-07	Similar to AATP1: AAA-ATPase ASD%2C mitochondrial (Arabidopsis thaliana OX%3D3702)
dAg1_00004129	-1.16851	0.00302561	Similar to At5g14770: Pentatricopeptide repeat-containing protein At5g14770%2C mitochondrial (Arabidopsis thaliana OX%3D3702)
dAg1_00021991	-1.16735	6.05939e-07	Protein of unknown function
dAg1_00022198	-1.16617	0.00112716	Similar to ACA9: Calcium-transporting ATPase 9%2C plasma membrane-type (Arabidopsis thaliana OX%3D3702)
dAg1_00010509	-1.16593	0.00382482	Similar to MO1: Monooxygenase 1 (Arabidopsis thaliana OX%3D3702)
dAg1_00008985	-1.16584	1.66682e-09	Protein of unknown function
dAg1_00000845	-1.16274	0.00445084	Similar to EIX2: Receptor-like protein EIX2 (Solanum lycopersicum OX%3D4081)
dAg1_00034325	-1.1625	3.44947e-11	Similar to WRKY40: Probable WRKY transcription factor 40 (Arabidopsis thaliana OX%3D3702)
XLOC_002756	-1.16222	1.00013e-05
XLOC_002940	-1.16173	1.47378e-06
dAg1_00018442	-1.16151	0.00579567	Similar to At3g47570: Probable LRR receptor-like serine/threonine-protein kinase At3g47570 (Arabidopsis thaliana OX%3D3702)
dAg1_00034490	-1.16072	1.64742e-09	Similar to HIR1: Hypersensitive-induced response protein 1 (Arabidopsis thaliana OX%3D3702)
dAg1_00016855	-1.15479	0.0135351	Similar to At5g02620: Ankyrin repeat-containing protein At5g02620 (Arabidopsis thaliana OX%3D3702)
dAg1_00042279	-1.15403	0.000132877	Similar to CRK5: CDPK-related kinase 5 (Arabidopsis thaliana OX%3D3702)
dAg1_00000391	-1.15387	0.0194561	Similar to PCMP-E52: Pentatricopeptide repeat-containing protein At4g39530 (Arabidopsis thaliana OX%3D3702)
dAg1_00004799	-1.1531	2.29298e-05	Protein of unknown function
dAg1_00028550	-1.1523	1.33488e-05	Similar to ABCG40: ABC transporter G family member 40 (Arabidopsis thaliana OX%3D3702)
XLOC_059880	-1.15041	0.010402
dAg1_00035246	-1.14756	0.0213898	Similar to SCD1: DENN domain and WD repeat-containing protein SCD1 (Arabidopsis thaliana OX%3D3702)
dAg1_00013686	-1.14617	9.4513e-05	Similar to PAE8: Pectin acetylesterase 8 (Arabidopsis thaliana OX%3D3702)
XLOC_015472	-1.14598	0.0213799
dAg1_00000053	-1.14277	0.00992704	Similar to RPP13: Disease resistance protein RPP13 (Arabidopsis thaliana OX%3D3702)
dAg1_00010375	-1.14152	3.51984e-09	Similar to UGT72B3: UDP-glycosyltransferase 72B3 (Arabidopsis thaliana OX%3D3702)
dAg1_00035543	-1.14104	6.71019e-05	Protein of unknown function
dAg1_00012649	-1.14062	5.28736e-07	Similar to CYP707A1: Abscisic acid 8'-hydroxylase CYP707A1 (Solanum lycopersicum OX%3D4081)
dAg1_00008501	-1.13711	0.0159476	Protein of unknown function
dAg1_00014208	-1.1365	0.00105269	Similar to At1g61900: Uncharacterized GPI-anchored protein At1g61900 (Arabidopsis thaliana OX%3D3702)
dAg1_00018411	-1.13464	0.0280746	Protein of unknown function
dAg1_00010576	-1.13455	0.0118283	Protein of unknown function
dAg1_00003601	-1.13281	1.5322e-06	Similar to At1g01540: Probable serine/threonine-protein kinase At1g01540 (Arabidopsis thaliana OX%3D3702)
dAg1_00042917	-1.13137	0.00027506	Protein of unknown function
dAg1_00034965	-1.13049	4.47165e-05	Similar to TRM32: Protein TRM32 (Arabidopsis thaliana OX%3D3702)
dAg1_00004332	-1.12969	1.77116e-05	Protein of unknown function
dAg1_00031452	-1.12918	0.00050557	Similar to GA2OX6: Gibberellin 2-beta-dioxygenase 6 (Arabidopsis thaliana OX%3D3702)
dAg1_00035213	-1.12875	5.45927e-07	Similar to RIN4: RPM1-interacting protein 4 (Arabidopsis thaliana OX%3D3702)
dAg1_00017520	-1.12759	0.0124936	Similar to CYP71D10: Cytochrome P450 71D10 (Glycine max OX%3D3847)
dAg1_00009546	-1.12691	0.00109419	Similar to PCR2: Protein PLANT CADMIUM RESISTANCE 2 (Arabidopsis thaliana OX%3D3702)
dAg1_00044252	-1.12665	0.000353024	Protein of unknown function
dAg1_00008495	-1.1229	0.00104028	Protein of unknown function
dAg1_00017118	-1.1228	1.11612e-07	Similar to AP25: Aspartyl protease 25 (Oryza sativa subsp. japonica OX%3D39947)
dAg1_00015373	-1.12096	0.00278589	Similar to IRL5: Plant intracellular Ras-group-related LRR protein 5 (Oryza sativa subsp. japonica OX%3D39947)
XLOC_030816	-1.12078	0.00233403
dAg1_00036302	-1.11549	3.07365e-09	Similar to UGT86A1: UDP-glycosyltransferase 86A1 (Arabidopsis thaliana OX%3D3702)
dAg1_00011620	-1.11397	7.58308e-07	Similar to PCMP-H81: Pentatricopeptide repeat-containing protein At3g57430%2C chloroplastic (Arabidopsis thaliana OX%3D3702)
dAg1_00008299	-1.11159	0.00218328	Similar to LECRK1: G-type lectin S-receptor-like serine/threonine-protein kinase LECRK1 (Oryza sativa subsp. japonica OX%3D39947)
dAg1_00044828	-1.10829	2.95405e-09	Protein of unknown function
dAg1_00006248	-1.10622	0.00104028	Similar to At3g47200: UPF0481 protein At3g47200 (Arabidopsis thaliana OX%3D3702)
dAg1_00010146	-1.1048	2.5512e-05	Similar to ERF1B: Ethylene-responsive transcription factor 1B (Arabidopsis thaliana OX%3D3702)
dAg1_00016643	-1.10363	1.6681e-09	Similar to UGT74F2: UDP-glycosyltransferase 74F2 (Arabidopsis thaliana OX%3D3702)
dAg1_00021653	-1.10351	0.000219362	Similar to At1g29880: Glycine--tRNA ligase%2C mitochondrial 1 (Arabidopsis thaliana OX%3D3702)
dAg1_00042153	-1.09753	0.00146262	Similar to CRK5: CDPK-related kinase 5 (Arabidopsis thaliana OX%3D3702)
dAg1_00035446	-1.09751	0.0269891	Protein of unknown function
dAg1_00030783	-1.09729	1.78603e-09	Similar to At5g47530: Cytochrome b561 and DOMON domain-containing protein At5g47530 (Arabidopsis thaliana OX%3D3702)
dAg1_00033690	-1.0961	0.00417893	Protein of unknown function
dAg1_00014879	-1.09609	0.010129	Protein of unknown function
dAg1_00024145	-1.09177	0.000142435	Similar to ARALYDRAFT_321547: CASP-like protein 4B1 (Arabidopsis lyrata subsp. lyrata OX%3D81972)
dAg1_00037976	-1.09088	3.08537e-06	Similar to LHW: Transcription factor LHW (Arabidopsis thaliana OX%3D3702)
dAg1_00003770	-1.09004	0.00948279	Similar to PCMP-E76: Pentatricopeptide repeat-containing protein At2g13600 (Arabidopsis thaliana OX%3D3702)
dAg1_00017119	-1.08418	3.02853e-05	Similar to At5g10770: Aspartyl protease family protein At5g10770 (Arabidopsis thaliana OX%3D3702)
dAg1_00000041	-1.08139	0.000148209	Similar to TPS6: Alpha%2Calpha-trehalose-phosphate synthase [UDP-forming] 6 (Arabidopsis thaliana OX%3D3702)
dAg1_00040802	-1.08134	3.64294e-10	Similar to MPK19: Mitogen-activated protein kinase 19 (Arabidopsis thaliana OX%3D3702)
dAg1_00019753	-1.08102	3.98186e-05	Protein of unknown function
dAg1_00008935	-1.08092	0.000140233	Similar to GAE6: UDP-glucuronate 4-epimerase 6 (Arabidopsis thaliana OX%3D3702)
dAg1_00031834	-1.07989	0.00308786	Similar to PLP7: Patatin-like protein 7 (Arabidopsis thaliana OX%3D3702)
dAg1_00031232	-1.07839	0.000644449	Similar to GGT1: Glutathione hydrolase 1 (Arabidopsis thaliana OX%3D3702)
dAg1_00007426	-1.07804	0.000183589	Similar to At3g17800: UV-B-induced protein At3g17800%2C chloroplastic (Arabidopsis thaliana OX%3D3702)
dAg1_00033758	-1.07786	0.000181923	Similar to HAT1: Homeobox-leucine zipper protein HAT1 (Arabidopsis thaliana OX%3D3702)
dAg1_00003768	-1.07664	0.00319013	Protein of unknown function
dAg1_00027240	-1.07598	0.000263384	Similar to LRK10L-1.2: LEAF RUST 10 DISEASE-RESISTANCE LOCUS RECEPTOR-LIKE PROTEIN KINASE-like 1.2 (Arabidopsis thaliana OX%3D3702)
dAg1_00008409	-1.07471	8.14571e-09	Similar to AGO10: Protein argonaute 10 (Arabidopsis thaliana OX%3D3702)
dAg1_00040297	-1.07467	0.00276721	Protein of unknown function
dAg1_00004304	-1.07465	1.64413e-07	Protein of unknown function
dAg1_00008966	-1.07347	0.0290445	Similar to Xyloglucan endotransglucosylase/hydrolase 2 (Glycine max OX%3D3847)
dAg1_00025304	-1.07314	6.38395e-05	Similar to ORC3: Origin of replication complex subunit 3 (Arabidopsis thaliana OX%3D3702)
dAg1_00018637	-1.07258	0.00276977	Similar to OPT7: Oligopeptide transporter 7 (Arabidopsis thaliana OX%3D3702)
dAg1_00021100	-1.07207	0.0213776	Similar to ABCA7: ABC transporter A family member 7 (Arabidopsis thaliana OX%3D3702)
dAg1_00026395	-1.07091	0.00133675	Similar to Mge2: GrpE protein homolog 2%2C mitochondrial (Arabidopsis thaliana OX%3D3702)
dAg1_00029876	-1.0708	0.000197059	Similar to DSPTP1B: Dual specificity protein phosphatase 1B (Arabidopsis thaliana OX%3D3702)
dAg1_00018088	-1.06945	2.75035e-07	Similar to BEL1: Homeobox protein BEL1 homolog (Arabidopsis thaliana OX%3D3702)
dAg1_00026071	-1.06816	0.00320484	Protein of unknown function
dAg1_00009712	-1.06652	3.39049e-06	Similar to At3g02645: Putative UPF0481 protein At3g02645 (Arabidopsis thaliana OX%3D3702)
dAg1_00041660	-1.06489	0.00271836	Similar to At1g30680: Twinkle homolog protein%2C chloroplastic/mitochondrial (Arabidopsis thaliana OX%3D3702)
dAg1_00028582	-1.0638	0.00135824	Similar to TAP46: PP2A regulatory subunit TAP46 (Arabidopsis thaliana OX%3D3702)
dAg1_00029341	-1.06225	1.46395e-06	Similar to TLP1: Protein TWIN LOV 1 (Arabidopsis thaliana OX%3D3702)
XLOC_035558	-1.06085	0.0409897
dAg1_00022529	-1.06065	0.00038385	Similar to DTX18: Protein DETOXIFICATION 18 (Arabidopsis thaliana OX%3D3702)
dAg1_00036290	-1.06064	0.000157244	Similar to GIF1: GRF-interacting factor 1 (Zea mays OX%3D4577)
dAg1_00025471	-1.05738	2.51239e-05	Protein of unknown function
dAg1_00011871	-1.05675	0.000729523	Similar to RCH1: LRR receptor-like serine/threonine-protein kinase RCH1 (Arabidopsis thaliana OX%3D3702)
dAg1_00033535	-1.05612	0.00191951	Protein of unknown function
dAg1_00044887	-1.0554	0.000623819	Similar to CLC-A: Chloride channel protein CLC-a (Arabidopsis thaliana OX%3D3702)
XLOC_029105	-1.05518	0.0097467
dAg1_00014344	-1.05387	0.0149666	Protein of unknown function
dAg1_00015718	-1.04959	5.10754e-07	Protein of unknown function
dAg1_00042293	-1.04774	6.4179e-08	Similar to CYP76C2: Cytochrome P450 76C2 (Arabidopsis thaliana OX%3D3702)
dAg1_00018819	-1.04709	0.00521436	Similar to At5g27410: Branched-chain-amino-acid aminotransferase-like protein 2 (Arabidopsis thaliana OX%3D3702)
dAg1_00007428	-1.04699	0.0168964	Protein of unknown function
dAg1_00034478	-1.04689	0.00362754	Similar to ABCA3: ABC transporter A family member 3 (Arabidopsis thaliana OX%3D3702)
dAg1_00023979	-1.04606	9.13639e-06	Protein of unknown function
dAg1_00021021	-1.04603	8.67363e-07	Similar to FRO8: Ferric reduction oxidase 8%2C mitochondrial (Arabidopsis thaliana OX%3D3702)
dAg1_00019359	-1.0449	0.00769526	Protein of unknown function
dAg1_00018435	-1.04408	2.3211e-05	Similar to BRI1: Protein BRASSINOSTEROID INSENSITIVE 1 (Arabidopsis thaliana OX%3D3702)
dAg1_00044626	-1.04356	3.02853e-05	Protein of unknown function
dAg1_00004009	-1.04255	0.00453606	Similar to ATL18: RING-H2 finger protein ATL18 (Arabidopsis thaliana OX%3D3702)
dAg1_00012851	-1.04253	1.89133e-07	Similar to BHLH110: Transcription factor bHLH110 (Arabidopsis thaliana OX%3D3702)
dAg1_00009807	-1.04177	0.0013772	Protein of unknown function
dAg1_00043470	-1.04115	0.00776972	Similar to PDF2: Homeobox-leucine zipper protein PROTODERMAL FACTOR 2 (Arabidopsis thaliana OX%3D3702)
dAg1_00029497	-1.04064	0.00339551	Protein of unknown function
dAg1_00027329	-1.04035	0.0168597	Similar to At4g31860: Probable protein phosphatase 2C 60 (Arabidopsis thaliana OX%3D3702)
dAg1_00020959	-1.03924	4.1427e-05	Similar to SOBIR1: Leucine-rich repeat receptor-like serine/threonine/tyrosine-protein kinase SOBIR1 (Arabidopsis thaliana OX%3D3702)
dAg1_00040107	-1.03788	0.000332911	Protein of unknown function
dAg1_00016659	-1.03747	0.0116827	Similar to WRKY50: Probable WRKY transcription factor 50 (Arabidopsis thaliana OX%3D3702)
dAg1_00008927	-1.03702	0.00127043	Protein of unknown function
dAg1_00037834	-1.03676	0.0156359	Similar to ATL57: RING-H2 finger protein ATL57 (Arabidopsis thaliana OX%3D3702)
dAg1_00041982	-1.03668	0.000155034	Similar to NAC022: NAC domain-containing protein 22 (Oryza sativa subsp. japonica OX%3D39947)
dAg1_00009471	-1.03501	3.81509e-05	Similar to FAB1C: Putative 1-phosphatidylinositol-3-phosphate 5-kinase FAB1C (Arabidopsis thaliana OX%3D3702)
dAg1_00043983	-1.03435	1.67719e-07	Similar to PUB5: U-box domain-containing protein 5 (Arabidopsis thaliana OX%3D3702)
dAg1_00016934	-1.03252	0.0145093	Similar to EGC1: Putative EG45-like domain containing protein 1 (Arabidopsis thaliana OX%3D3702)
dAg1_00012493	-1.03206	0.00780144	Similar to SD17: Receptor-like serine/threonine-protein kinase SD1-7 (Arabidopsis thaliana OX%3D3702)
dAg1_00038587	-1.0318	0.0097604	Similar to COL5: Zinc finger protein CONSTANS-LIKE 5 (Arabidopsis thaliana OX%3D3702)
dAg1_00028106	-1.03122	0.000828181	Similar to RPP8L3: Disease resistance RPP8-like protein 3 (Arabidopsis thaliana OX%3D3702)
dAg1_00031230	-1.02948	2.42888e-05	Similar to MIZ1: Protein MIZU-KUSSEI 1 (Arabidopsis thaliana OX%3D3702)
dAg1_00043769	-1.02893	0.0172646	Similar to CEY00_Acc04863: Endochitinase (Actinidia chinensis var. chinensis OX%3D1590841)
XLOC_012548	-1.02834	5.68817e-10
dAg1_00018287	-1.02501	6.84817e-06	Protein of unknown function
dAg1_00022721	-1.02456	1.9166e-05	Protein of unknown function
dAg1_00044241	-1.02444	0.00109515	Similar to At2g23060: Probable N-acetyltransferase HLS1-like (Arabidopsis thaliana OX%3D3702)
XLOC_032430	-1.02332	0.00200556
dAg1_00002641	-1.02281	4.16739e-06	Similar to HMGCL: Hydroxymethylglutaryl-CoA lyase%2C mitochondrial (Arabidopsis thaliana OX%3D3702)
dAg1_00042823	-1.02158	1.26111e-08	Similar to CAT5: Cationic amino acid transporter 5 (Arabidopsis thaliana OX%3D3702)
dAg1_00029035	-1.01897	0.00012071	Similar to LPP3: Putative lipid phosphate phosphatase 3%2C chloroplastic (Arabidopsis thaliana OX%3D3702)
dAg1_00034868	-1.01871	0.0176064	Protein of unknown function
dAg1_00012572	-1.01782	0.00514642	Similar to ACBP3: Acyl-CoA-binding domain-containing protein 3 (Arabidopsis thaliana OX%3D3702)
dAg1_00013413	-1.01583	0.001761	Similar to ASPG2: Protein ASPARTIC PROTEASE IN GUARD CELL 2 (Arabidopsis thaliana OX%3D3702)
dAg1_00017619	-1.0153	5.63228e-12	Similar to IP5P2: Type I inositol polyphosphate 5-phosphatase 2 (Arabidopsis thaliana OX%3D3702)
dAg1_00024202	-1.01414	0.00103109	Similar to STR10: Rhodanese-like domain-containing protein 10 (Arabidopsis thaliana OX%3D3702)
dAg1_00002903	-1.00955	0.000652853	Protein of unknown function
dAg1_00014210	-1.00914	0.0135454	Protein of unknown function
dAg1_00002344	-1.009	0.00498674	Protein of unknown function
dAg1_00029796	-1.0067	1.90533e-06	Similar to At1g67900: BTB/POZ domain-containing protein At1g67900 (Arabidopsis thaliana OX%3D3702)
dAg1_00037583	-1.00263	0.0054305	Similar to PBL3: Probable serine/threonine-protein kinase PBL3 (Arabidopsis thaliana OX%3D3702)
dAg1_00000131	-1.00253	4.18832e-05	Similar to TPS6: Alpha%2Calpha-trehalose-phosphate synthase [UDP-forming] 6 (Arabidopsis thaliana OX%3D3702)
dAg1_00040166	-1.00065	0.000116548	Similar to LPXB: Probable lipid-A-disaccharide synthase%2C mitochondrial (Arabidopsis thaliana OX%3D3702)
dAg1_00003974	-0.999589	0.00324128	Similar to CXE20: Probable carboxylesterase 120 (Arabidopsis thaliana OX%3D3702)
dAg1_00027764	-0.999252	6.29443e-13	Similar to FLZ6: FCS-Like Zinc finger 6 (Arabidopsis thaliana OX%3D3702)
dAg1_00038481	-0.998347	0.00704224	Protein of unknown function
dAg1_00028514	-0.995466	0.00642673	Similar to KINB1: SNF1-related protein kinase regulatory subunit beta-1 (Arabidopsis thaliana OX%3D3702)
dAg1_00002307	-0.995043	0.00115849	Similar to DSC1: Disease resistance-like protein DSC1 (Arabidopsis thaliana OX%3D3702)
dAg1_00036263	-0.994911	0.000946979	Similar to BC10: Glycosyltransferase BC10 (Oryza sativa subsp. japonica OX%3D39947)
dAg1_00027390	-0.993374	0.0119935	Protein of unknown function
dAg1_00010070	-0.99023	4.86518e-07	Similar to SAPK1: Serine/threonine-protein kinase SAPK1 (Oryza sativa subsp. japonica OX%3D39947)
dAg1_00033472	-0.989371	0.00202673	Similar to UBP13: Ubiquitin carboxyl-terminal hydrolase 13 (Arabidopsis thaliana OX%3D3702)
dAg1_00003579	-0.98639	7.77094e-05	Similar to CYSC1: Bifunctional L-3-cyanoalanine synthase/cysteine synthase C1%2C mitochondrial (Arabidopsis thaliana OX%3D3702)
dAg1_00000140	-0.984888	4.22196e-06	Similar to TIFY6B: Protein TIFY 6B (Arabidopsis thaliana OX%3D3702)
dAg1_00026934	-0.98333	0.00280976	Similar to NRP2: NAP1-related protein 2 (Arabidopsis thaliana OX%3D3702)
dAg1_00025218	-0.9828	1.73439e-11	Similar to CYP71B10: Cytochrome P450 71B10 (Arabidopsis thaliana OX%3D3702)
dAg1_00028716	-0.981503	0.0101014	Similar to PGL1: Probable 6-phosphogluconolactonase 1 (Arabidopsis thaliana OX%3D3702)
dAg1_00043598	-0.980786	0.00049225	Protein of unknown function
dAg1_00035956	-0.978174	0.00348958	Protein of unknown function
dAg1_00025586	-0.977354	1.47864e-08	Similar to psbD: Photosystem II D2 protein (Daucus carota OX%3D4039)
dAg1_00017976	-0.977281	0.00543245	Similar to PLDBETA1: Phospholipase D beta 1 (Arabidopsis thaliana OX%3D3702)
dAg1_00009338	-0.976508	0.000839567	Similar to COL16: Zinc finger protein CONSTANS-LIKE 16 (Arabidopsis thaliana OX%3D3702)
dAg1_00025091	-0.976174	6.49275e-05	Similar to BHLH48: Transcription factor bHLH48 (Arabidopsis thaliana OX%3D3702)
dAg1_00009185	-0.97608	0.0142706	Protein of unknown function
dAg1_00017368	-0.975949	8.59047e-05	Protein of unknown function
dAg1_00018297	-0.974364	0.00381282	Similar to ITN1: Ankyrin repeat-containing protein ITN1 (Arabidopsis thaliana OX%3D3702)
dAg1_00020620	-0.974232	0.000113553	Similar to PI4KG3: Phosphatidylinositol 4-kinase gamma 3 (Arabidopsis thaliana OX%3D3702)
dAg1_00015389	-0.973684	0.000362323	Similar to NPY1: BTB/POZ domain-containing protein NPY1 (Arabidopsis thaliana OX%3D3702)
dAg1_00035821	-0.970266	0.000126002	Similar to BTR1: Protein BTR1 (Arabidopsis thaliana OX%3D3702)
dAg1_00043119	-0.969587	3.01127e-08	Similar to TBL37: Protein trichome birefringence-like 37 (Arabidopsis thaliana OX%3D3702)
dAg1_00001999	-0.967888	9.56699e-07	Protein of unknown function
dAg1_00004118	-0.967419	3.6508e-05	Similar to GAF1: Zinc finger protein GAI-ASSOCIATED FACTOR 1 (Arabidopsis thaliana OX%3D3702)
dAg1_00010510	-0.966555	0.0286027	Protein of unknown function
dAg1_00006164	-0.966554	0.0172436	Similar to UGT86A1: UDP-glycosyltransferase 86A1 (Arabidopsis thaliana OX%3D3702)
dAg1_00017257	-0.96145	0.00426397	Similar to PAE8: Pectin acetylesterase 8 (Arabidopsis thaliana OX%3D3702)
dAg1_00003224	-0.961437	0.0104677	Similar to PBL19: Probable serine/threonine-protein kinase PBL19 (Arabidopsis thaliana OX%3D3702)
dAg1_00022155	-0.96097	6.72897e-05	Similar to ATJ49: Chaperone protein dnaJ 49 (Arabidopsis thaliana OX%3D3702)
dAg1_00012710	-0.960042	2.90411e-05	Similar to At4g33300: Probable disease resistance protein At4g33300 (Arabidopsis thaliana OX%3D3702)
dAg1_00028276	-0.959535	0.00242798	Similar to RPP8L2: Probable disease resistance RPP8-like protein 2 (Arabidopsis thaliana OX%3D3702)
dAg1_00009018	-0.958402	0.000140003	Similar to At3g25290: Cytochrome b561 and DOMON domain-containing protein At3g25290 (Arabidopsis thaliana OX%3D3702)
dAg1_00040460	-0.957728	0.00279481	Similar to At3g59200: F-box/LRR-repeat protein At3g59200 (Arabidopsis thaliana OX%3D3702)
dAg1_00032121	-0.957482	0.000698249	Similar to XI-2: Myosin-6 (Arabidopsis thaliana OX%3D3702)
XLOC_046100	-0.957441	0.00838592
dAg1_00044159	-0.956367	0.00209076	Similar to CAR3: Protein C2-DOMAIN ABA-RELATED 3 (Arabidopsis thaliana OX%3D3702)
dAg1_00017998	-0.956158	0.000465116	Similar to UGE1: Bifunctional UDP-glucose 4-epimerase and UDP-xylose 4-epimerase 1 (Arabidopsis thaliana OX%3D3702)
dAg1_00044403	-0.954869	0.0223629	Similar to ACA9: Calcium-transporting ATPase 9%2C plasma membrane-type (Arabidopsis thaliana OX%3D3702)
dAg1_00031524	-0.954606	0.00159177	Similar to RAD50: DNA repair protein RAD50 (Arabidopsis thaliana OX%3D3702)
dAg1_00031406	-0.953957	0.000661976	Protein of unknown function
dAg1_00038265	-0.953914	8.13551e-07	Similar to RR26: Two-component response regulator ORR26 (Oryza sativa subsp. japonica OX%3D39947)
dAg1_00009388	-0.951922	5.01595e-06	Similar to DSC1: Disease resistance-like protein DSC1 (Arabidopsis thaliana OX%3D3702)
dAg1_00029384	-0.950663	0.000652853	Protein of unknown function
dAg1_00028088	-0.950433	0.000519431	Protein of unknown function
dAg1_00023317	-0.947295	1.53229e-07	Protein of unknown function
dAg1_00044438	-0.946693	0.0214066	Similar to CYP76C4: Cytochrome P450 76C4 (Arabidopsis thaliana OX%3D3702)
dAg1_00025998	-0.946195	2.33868e-07	Similar to KAO2: Ent-kaurenoic acid oxidase 2 (Arabidopsis thaliana OX%3D3702)
dAg1_00027078	-0.945446	0.00947684	Protein of unknown function
dAg1_00032309	-0.945068	0.0143222	Protein of unknown function
dAg1_00014244	-0.943961	0.000116548	Protein of unknown function
dAg1_00005638	-0.943802	0.000300116	Protein of unknown function
dAg1_00016117	-0.942149	0.00693822	Protein of unknown function
dAg1_00038694	-0.939673	0.0137705	Similar to At5g34940: Heparanase-like protein 3 (Arabidopsis thaliana OX%3D3702)
dAg1_00012454	-0.938825	0.00133299	Similar to WEX: Werner Syndrome-like exonuclease (Arabidopsis thaliana OX%3D3702)
dAg1_00017202	-0.938512	0.00579567	Protein of unknown function
dAg1_00042257	-0.938384	0.000325474	Protein of unknown function
dAg1_00010397	-0.938323	6.10813e-07	Similar to SCPL18: Serine carboxypeptidase-like 18 (Arabidopsis thaliana OX%3D3702)
dAg1_00032168	-0.938066	0.00604145	Similar to AFC3: Serine/threonine-protein kinase AFC3 (Arabidopsis thaliana OX%3D3702)
dAg1_00022847	-0.93704	0.000858884	Similar to MOM1: Helicase protein MOM1 (Arabidopsis thaliana OX%3D3702)
dAg1_00037606	-0.933944	1.54446e-06	Similar to PYD2: Dihydropyrimidinase (Arabidopsis thaliana OX%3D3702)
dAg1_00043787	-0.933776	9.28357e-05	Protein of unknown function
dAg1_00021007	-0.932828	0.000283443	Protein of unknown function
dAg1_00028858	-0.932253	0.0003954	Protein of unknown function
dAg1_00024449	-0.931876	0.000748141	Similar to WRKY70: WRKY DNA-binding transcription factor 70 (Solanum lycopersicum OX%3D4081)
dAg1_00005060	-0.929857	0.00336035	Similar to Os09g0103500: RNA pseudouridine synthase 4%2C mitochondrial (Oryza sativa subsp. japonica OX%3D39947)
dAg1_00018111	-0.929679	0.000844073	Similar to Endoglucanase (Phaseolus vulgaris OX%3D3885)
dAg1_00008482	-0.927503	7.77759e-08	Similar to CDS1: Phosphatidate cytidylyltransferase 1 (Arabidopsis thaliana OX%3D3702)
dAg1_00008116	-0.926998	0.00553283	Protein of unknown function
dAg1_00039695	-0.926885	0.000818395	Similar to At3g45310: Thiol protease aleurain-like (Arabidopsis thaliana OX%3D3702)
dAg1_00043715	-0.92568	6.37859e-07	Similar to MLO8: MLO-like protein 8 (Arabidopsis thaliana OX%3D3702)
dAg1_00019743	-0.925205	2.28089e-07	Similar to At3g47420: Putative glycerol-3-phosphate transporter 1 (Arabidopsis thaliana OX%3D3702)
dAg1_00011956	-0.924816	1.57209e-06	Similar to GT-2: Trihelix transcription factor GT-2 (Arabidopsis thaliana OX%3D3702)
dAg1_00003808	-0.924207	0.000373023	Similar to EIN3: Protein ETHYLENE INSENSITIVE 3 (Arabidopsis thaliana OX%3D3702)
dAg1_00002659	-0.922923	0.0342207	Similar to At1g65240: Aspartic proteinase-like protein 2 (Arabidopsis thaliana OX%3D3702)
dAg1_00039871	-0.922441	0.000305938	Similar to MUR4: UDP-arabinose 4-epimerase 1 (Arabidopsis thaliana OX%3D3702)
dAg1_00040613	-0.922288	3.98192e-08	Protein of unknown function
dAg1_00022220	-0.92175	6.79e-06	Similar to IQD14: Protein IQ-DOMAIN 14 (Arabidopsis thaliana OX%3D3702)
dAg1_00003522	-0.921054	0.01271	Protein of unknown function
XLOC_001662	-0.920848	0.00192849
dAg1_00033822	-0.917362	2.40605e-05	Similar to WRKY24: WRKY transcription factor WRKY24 (Oryza sativa subsp. japonica OX%3D39947)
dAg1_00021412	-0.916934	6.12959e-08	Similar to At1g26850: Probable methyltransferase PMT2 (Arabidopsis thaliana OX%3D3702)
dAg1_00003634	-0.916932	5.5042e-06	Protein of unknown function
dAg1_00031385	-0.915442	0.0135396	Similar to SRM1: Transcription factor SRM1 (Arabidopsis thaliana OX%3D3702)
dAg1_00036235	-0.913199	0.000150046	Similar to CYP83B1: Cytochrome P450 83B1 (Arabidopsis thaliana OX%3D3702)
XLOC_047612	-0.911151	0.0216806
dAg1_00021356	-0.910848	1.73774e-05	Similar to ERCC1: DNA excision repair protein ERCC-1 (Arabidopsis thaliana OX%3D3702)
dAg1_00010859	-0.91055	0.00821209	Protein of unknown function
dAg1_00039820	-0.906188	1.04418e-05	Similar to UGT71B2: UDP-glycosyltransferase 71B2 (Arabidopsis thaliana OX%3D3702)
dAg1_00043739	-0.906118	1.20057e-06	Protein of unknown function
dAg1_00026073	-0.905722	0.000101298	Protein of unknown function
dAg1_00035687	-0.904649	8.73468e-05	Protein of unknown function
dAg1_00013731	-0.904219	0.00595305	Similar to STR10: Rhodanese-like domain-containing protein 10 (Arabidopsis thaliana OX%3D3702)
dAg1_00038703	-0.903609	0.00786648	Protein of unknown function
dAg1_00018396	-0.902896	0.00478611	Similar to At4g18970: GDSL esterase/lipase At4g18970 (Arabidopsis thaliana OX%3D3702)
XLOC_001496	-0.900413	0.00293694
dAg1_00021559	-0.899629	7.05964e-05	Similar to RLP56: Receptor-like protein 56 (Arabidopsis thaliana OX%3D3702)
dAg1_00002956	-0.898209	0.000699351	Similar to TKPR1: Tetraketide alpha-pyrone reductase 1 (Arabidopsis thaliana OX%3D3702)
dAg1_00021801	-0.897869	0.0112976	Protein of unknown function
dAg1_00003732	-0.89603	0.000170149	Protein of unknown function
dAg1_00038416	-0.893462	0.00186973	Similar to EDA2: Probable serine protease EDA2 (Arabidopsis thaliana OX%3D3702)
dAg1_00025253	-0.893452	0.00169591	Similar to At1g53430: Probable LRR receptor-like serine/threonine-protein kinase At1g53430 (Arabidopsis thaliana OX%3D3702)
dAg1_00035977	-0.893191	0.00017103	Similar to PR5K: PR5-like receptor kinase (Arabidopsis thaliana OX%3D3702)
dAg1_00003681	-0.892231	0.0123795	Similar to PCMP-H65: Pentatricopeptide repeat-containing protein At4g01030%2C mitochondrial (Arabidopsis thaliana OX%3D3702)
dAg1_00032034	-0.890817	0.00150192	Similar to SKIP30: F-box/kelch-repeat protein SKIP30 (Arabidopsis thaliana OX%3D3702)
XLOC_001694	-0.888546	0.0155844
dAg1_00025997	-0.888349	0.000125068	Similar to OsI_28220: Probable gamma-aminobutyrate transaminase 3%2C mitochondrial (Oryza sativa subsp. indica OX%3D39946)
dAg1_00003186	-0.887832	0.0199776	Protein of unknown function
dAg1_00021633	-0.887075	0.00296112	Similar to RBOHD: Respiratory burst oxidase homolog protein D (Arabidopsis thaliana OX%3D3702)
dAg1_00042805	-0.885063	0.00491932	Protein of unknown function
dAg1_00013607	-0.88316	5.99606e-07	Similar to PERK12: Proline-rich receptor-like protein kinase PERK12 (Arabidopsis thaliana OX%3D3702)
dAg1_00041295	-0.88214	0.0128622	Protein of unknown function
XLOC_012597	-0.880915	0.000189044
dAg1_00025578	-0.879753	5.09779e-05	Protein of unknown function
dAg1_00004402	-0.879633	0.00598982	Similar to TAO1: Disease resistance protein TAO1 (Arabidopsis thaliana OX%3D3702)
XLOC_005546	-0.876925	0.0134167
dAg1_00029068	-0.875725	0.000278755	Similar to PSS1: CDP-diacylglycerol--serine O-phosphatidyltransferase 1 (Arabidopsis thaliana OX%3D3702)
dAg1_00015812	-0.874992	0.0018003	Similar to MPC1: Mitochondrial pyruvate carrier 1 (Arabidopsis thaliana OX%3D3702)
dAg1_00028226	-0.870967	1.08743e-05	Similar to At5g02620: Ankyrin repeat-containing protein At5g02620 (Arabidopsis thaliana OX%3D3702)
dAg1_00038667	-0.87076	0.00828172	Protein of unknown function
dAg1_00042652	-0.870731	0.00850368	Similar to At3g47570: Probable LRR receptor-like serine/threonine-protein kinase At3g47570 (Arabidopsis thaliana OX%3D3702)
dAg1_00044628	-0.870282	0.00259334	Protein of unknown function
dAg1_00001468	-0.868168	0.000414	Protein of unknown function
dAg1_00002675	-0.863041	1.56799e-08	Similar to Os06g0265000: Asparagine synthetase [glutamine-hydrolyzing] 2 (Oryza sativa subsp. japonica OX%3D39947)
dAg1_00006280	-0.860006	0.0037584	Similar to At4g34880: Probable amidase At4g34880 (Arabidopsis thaliana OX%3D3702)
dAg1_00000507	-0.859615	0.00189256	Protein of unknown function
dAg1_00038284	-0.859597	0.000574939	Similar to RPPL1: Putative disease resistance RPP13-like protein 1 (Arabidopsis thaliana OX%3D3702)
dAg1_00038676	-0.85649	0.00108049	Protein of unknown function
dAg1_00031914	-0.855868	0.0142983	Similar to ASP1: Aspartic proteinase Asp1 (Oryza sativa subsp. japonica OX%3D39947)
dAg1_00002092	-0.855386	0.0186829	Protein of unknown function
XLOC_021722	-0.853536	0.00686835
dAg1_00017321	-0.853533	1.69016e-06	Protein of unknown function
dAg1_00009806	-0.851879	0.0175975	Protein of unknown function
dAg1_00017608	-0.851792	0.0161929	Similar to LOL1: Protein LOL1 (Arabidopsis thaliana OX%3D3702)
dAg1_00029133	-0.851553	0.00185928	Similar to PIN3: Auxin efflux carrier component 3 (Arabidopsis thaliana OX%3D3702)
dAg1_00034997	-0.851439	7.93327e-06	Protein of unknown function
dAg1_00014466	-0.850365	7.98694e-05	Similar to CRK42: Cysteine-rich receptor-like protein kinase 42 (Arabidopsis thaliana OX%3D3702)
dAg1_00041909	-0.850308	0.00682745	Similar to ALIS5: ALA-interacting subunit 5 (Arabidopsis thaliana OX%3D3702)
dAg1_00009337	-0.850175	0.000249027	Similar to CIA2: Protein CHLOROPLAST IMPORT APPARATUS 2 (Arabidopsis thaliana OX%3D3702)
dAg1_00018042	-0.849852	0.00432803	Protein of unknown function
dAg1_00021168	-0.847614	0.00425571	Protein of unknown function
dAg1_00018707	-0.847227	0.00597332	Similar to PUB5: U-box domain-containing protein 5 (Arabidopsis thaliana OX%3D3702)
dAg1_00001700	-0.847052	0.0242989	Protein of unknown function
dAg1_00030861	-0.84578	0.0139918	Similar to ARF2A: Auxin response factor 2A (Solanum lycopersicum OX%3D4081)
dAg1_00003184	-0.845605	0.0136539	Similar to KAO1: Ent-kaurenoic acid oxidase 1 (Arabidopsis thaliana OX%3D3702)
dAg1_00040203	-0.845421	0.014572	Protein of unknown function
dAg1_00023000	-0.844848	0.0316654	Protein of unknown function
dAg1_00014132	-0.843945	0.00103727	Similar to TLP1: Protein TWIN LOV 1 (Arabidopsis thaliana OX%3D3702)
dAg1_00025912	-0.843359	0.00336451	Similar to AKT1: Potassium channel AKT1 (Arabidopsis thaliana OX%3D3702)
dAg1_00009956	-0.843296	0.00105353	Similar to UBC7: Ubiquitin-conjugating enzyme E2 7 (Arabidopsis thaliana OX%3D3702)
dAg1_00007395	-0.842451	5.20687e-05	Protein of unknown function
dAg1_00042166	-0.841514	0.000132877	Similar to At2g22730: Probable sphingolipid transporter spinster homolog 3 (Arabidopsis thaliana OX%3D3702)
dAg1_00033074	-0.841155	4.47741e-05	Similar to AZG1: Adenine/guanine permease AZG1 (Arabidopsis thaliana OX%3D3702)
dAg1_00000117	-0.840283	0.0136704	Similar to PIK6-NP: Disease resistance protein PIK6-NP (Oryza sativa subsp. japonica OX%3D39947)
dAg1_00006217	-0.839887	0.000572991	Similar to SCPL50: Serine carboxypeptidase-like 50 (Arabidopsis thaliana OX%3D3702)
dAg1_00012612	-0.837945	5.42913e-06	Similar to At4g06744: Uncharacterized protein At4g06744 (Arabidopsis thaliana OX%3D3702)
dAg1_00040654	-0.83754	2.99324e-05	Similar to At1g07650: Probable LRR receptor-like serine/threonine-protein kinase At1g07650 (Arabidopsis thaliana OX%3D3702)
XLOC_055588	-0.834225	0.00618427
dAg1_00022126	-0.832952	2.71944e-05	Protein of unknown function
dAg1_00003860	-0.832743	0.00109115	Similar to WIN2: Wound-induced protein WIN2 (Solanum tuberosum OX%3D4113)
dAg1_00015502	-0.830213	2.26365e-08	Similar to REIL1: Cytoplasmic 60S subunit biogenesis factor REI1 homolog 1 (Arabidopsis thaliana OX%3D3702)
dAg1_00039495	-0.829844	0.000559703	Similar to PERK1: Proline-rich receptor-like protein kinase PERK1 (Arabidopsis thaliana OX%3D3702)
dAg1_00003497	-0.828152	3.82486e-08	Similar to CYP86B1: Cytochrome P450 86B1 (Arabidopsis thaliana OX%3D3702)
dAg1_00002745	-0.827611	5.12354e-05	Similar to WRKY35: Probable WRKY transcription factor 35 (Arabidopsis thaliana OX%3D3702)
dAg1_00007840	-0.825984	0.00117857	Similar to MCCA: Methylcrotonoyl-CoA carboxylase subunit alpha%2C mitochondrial (Arabidopsis thaliana OX%3D3702)
dAg1_00043396	-0.825982	0.00272359	Similar to B120: G-type lectin S-receptor-like serine/threonine-protein kinase B120 (Arabidopsis thaliana OX%3D3702)
dAg1_00040301	-0.824517	0.000154233	Similar to At3g22104: BTB/POZ domain-containing protein At3g22104 (Arabidopsis thaliana OX%3D3702)
dAg1_00038788	-0.824148	0.00807017	Similar to YAB5: Axial regulator YABBY 5 (Arabidopsis thaliana OX%3D3702)
dAg1_00018498	-0.823498	0.00243332	Protein of unknown function
dAg1_00024867	-0.82278	0.00395502	Similar to ASD1: Alpha-L-arabinofuranosidase 1 (Arabidopsis thaliana OX%3D3702)
dAg1_00027678	-0.819265	0.011751	Similar to At4g22990: SPX domain-containing membrane protein At4g22990 (Arabidopsis thaliana OX%3D3702)
dAg1_00003030	-0.818863	0.00164643	Similar to BHLH130: Transcription factor bHLH130 (Arabidopsis thaliana OX%3D3702)
dAg1_00017510	-0.81856	0.000143402	Similar to Os07g0301200: DEAD-box ATP-dependent RNA helicase 5 (Oryza sativa subsp. japonica OX%3D39947)
dAg1_00029366	-0.81553	0.00356733	Similar to ERDJ3B: DnaJ protein ERDJ3B (Arabidopsis thaliana OX%3D3702)
dAg1_00042844	-0.815209	4.5416e-05	Similar to GALT2: Hydroxyproline O-galactosyltransferase GALT2 (Arabidopsis thaliana OX%3D3702)
dAg1_00028218	-0.813769	0.0090974	Similar to PARG1: Poly(ADP-ribose) glycohydrolase 1 (Arabidopsis thaliana OX%3D3702)
dAg1_00041112	-0.813644	0.00183165	Similar to At1g04970: Putative BPI/LBP family protein At1g04970 (Arabidopsis thaliana OX%3D3702)
dAg1_00019946	-0.81324	0.00538966	Similar to RBL2: RHOMBOID-like protein 2 (Arabidopsis thaliana OX%3D3702)
dAg1_00044249	-0.813119	0.000705456	Similar to SR1IP1: BTB/POZ domain-containing protein SR1IP1 (Arabidopsis thaliana OX%3D3702)
dAg1_00024767	-0.812604	1.32273e-05	Protein of unknown function
dAg1_00028863	-0.810136	0.0227197	Similar to PII-2: Piriformospora indica-insensitive protein 2 (Arabidopsis thaliana OX%3D3702)
dAg1_00044045	-0.809497	0.000280243	Similar to RBL9: RHOMBOID-like protein 9%2C chloroplastic (Arabidopsis thaliana OX%3D3702)
dAg1_00021552	-0.808916	2.92741e-06	Similar to TPL: Protein TOPLESS (Arabidopsis thaliana OX%3D3702)
dAg1_00008994	-0.805826	0.0218671	Similar to CYP71B36: Cytochrome P450 71B36 (Arabidopsis thaliana OX%3D3702)
dAg1_00014559	-0.804734	0.00863089	Similar to EBM: Mannosylglycoprotein endo-beta-mannosidase (Arabidopsis thaliana OX%3D3702)
dAg1_00025291	-0.804445	0.00601299	Similar to UGT71B1: UDP-glycosyltransferase 71B1 (Arabidopsis thaliana OX%3D3702)
dAg1_00024677	-0.803791	0.00343638	Protein of unknown function
dAg1_00033961	-0.803747	0.00537171	Similar to RMR2: Receptor homology region%2C transmembrane domain- and RING domain-containing protein 2 (Arabidopsis thaliana OX%3D3702)
dAg1_00043244	-0.801352	0.00136733	Similar to Os03g0291500: Asparagine synthetase [glutamine-hydrolyzing] 1 (Oryza sativa subsp. japonica OX%3D39947)
dAg1_00005752	-0.801038	0.00014778	Similar to WAKL15: Wall-associated receptor kinase-like 15 (Arabidopsis thaliana OX%3D3702)
dAg1_00009967	-0.800779	0.00636487	Similar to ERG1: Elicitor-responsive protein 1 (Oryza sativa subsp. indica OX%3D39946)
dAg1_00028881	-0.800649	0.000228647	Similar to RLP4: Receptor-like protein 4 (Arabidopsis thaliana OX%3D3702)
dAg1_00008926	-0.800192	0.00026024	Similar to RPP13L3: Putative disease resistance RPP13-like protein 3 (Arabidopsis thaliana OX%3D3702)
dAg1_00008946	-0.80013	0.00142717	Similar to At4g27220: Probable disease resistance protein At4g27220 (Arabidopsis thaliana OX%3D3702)
dAg1_00019629	-0.796694	0.0029314	Similar to AMC1: Metacaspase-1 (Arabidopsis thaliana OX%3D3702)
dAg1_00033988	-0.796158	0.00636269	Similar to RLP50: Receptor-like protein 50 (Arabidopsis thaliana OX%3D3702)
dAg1_00035493	-0.795455	0.00280021	Protein of unknown function
dAg1_00002412	-0.794266	0.00316394	Similar to At3g16560: Probable protein phosphatase 2C 40 (Arabidopsis thaliana OX%3D3702)
dAg1_00037769	-0.793737	0.0247885	Protein of unknown function
dAg1_00043005	-0.791362	2.2399e-06	Similar to At1g61610: Putative G-type lectin S-receptor-like serine/threonine-protein kinase At1g61610 (Arabidopsis thaliana OX%3D3702)
dAg1_00021063	-0.791077	0.00210562	Similar to SSRP1: FACT complex subunit SSRP1 (Arabidopsis thaliana OX%3D3702)
dAg1_00036954	-0.79082	0.00036513	Similar to PATL6: Patellin-6 (Arabidopsis thaliana OX%3D3702)
dAg1_00005280	-0.790468	0.00053904	Similar to At1g63850: BTB/POZ domain-containing protein At1g63850 (Arabidopsis thaliana OX%3D3702)
dAg1_00043566	-0.788064	5.15655e-05	Similar to ACO1: 1-aminocyclopropane-1-carboxylate oxidase 1 (Solanum lycopersicum OX%3D4081)
dAg1_00017579	-0.787918	0.00204767	Similar to At4g17910: Uncharacterized protein At4g17910 (Arabidopsis thaliana OX%3D3702)
dAg1_00022852	-0.787129	0.00308315	Protein of unknown function
dAg1_00023788	-0.786615	5.63673e-05	Similar to GRP2: Glycine-rich RNA-binding protein 2 (Sorghum bicolor OX%3D4558)
dAg1_00044509	-0.786304	0.0235319	Similar to NIK1: Protein NSP-INTERACTING KINASE 1 (Arabidopsis thaliana OX%3D3702)
XLOC_057633	-0.78579	0.000596812
dAg1_00020128	-0.78505	0.00207829	Similar to At5g08350: GEM-like protein 4 (Arabidopsis thaliana OX%3D3702)
dAg1_00022007	-0.784325	0.00773336	Similar to ILL4: IAA-amino acid hydrolase ILR1-like 4 (Arabidopsis thaliana OX%3D3702)
dAg1_00007359	-0.784215	0.00388088	Similar to MAIL3: Serine/threonine-protein phosphatase 7 long form homolog (Arabidopsis thaliana OX%3D3702)
dAg1_00023577	-0.783819	0.000656293	Protein of unknown function
dAg1_00012816	-0.783142	3.06706e-06	Similar to CBSDUF7: DUF21 domain-containing protein At1g47330 (Arabidopsis thaliana OX%3D3702)
dAg1_00024546	-0.783097	0.0174964	Similar to BSK5: Serine/threonine-protein kinase BSK5 (Arabidopsis thaliana OX%3D3702)
dAg1_00018224	-0.782969	2.18989e-06	Similar to NLP7: Protein NLP7 (Arabidopsis thaliana OX%3D3702)
dAg1_00035708	-0.780332	0.00419382	Similar to SNRNP25: U11/U12 small nuclear ribonucleoprotein 25 kDa protein (Arabidopsis thaliana OX%3D3702)
dAg1_00004766	-0.78011	0.00229214	Protein of unknown function
dAg1_00000754	-0.779802	0.00100547	Similar to EIN3: Protein ETHYLENE INSENSITIVE 3 (Arabidopsis thaliana OX%3D3702)
dAg1_00041436	-0.77939	0.0147651	Protein of unknown function
dAg1_00004959	-0.778255	0.00146455	Protein of unknown function
dAg1_00007834	-0.777301	0.00376248	Similar to IP5P4: Type I inositol polyphosphate 5-phosphatase 4 (Arabidopsis thaliana OX%3D3702)
dAg1_00027627	-0.776109	0.00724693	Similar to PYL8: Abscisic acid receptor PYL8 (Arabidopsis thaliana OX%3D3702)
dAg1_00028827	-0.775533	0.00149075	Similar to CPN60B4: Chaperonin 60 subunit beta 4%2C chloroplastic (Arabidopsis thaliana OX%3D3702)
dAg1_00044191	-0.772956	7.98827e-05	Similar to BAM1: Leucine-rich repeat receptor-like serine/threonine-protein kinase BAM1 (Arabidopsis thaliana OX%3D3702)
dAg1_00021353	-0.772675	0.00295507	Protein of unknown function
dAg1_00028578	-0.772226	0.00110634	Similar to SINAT2: E3 ubiquitin-protein ligase SINAT2 (Arabidopsis thaliana OX%3D3702)
dAg1_00009980	-0.769082	5.81904e-05	Similar to CYP71E1: 4-hydroxyphenylacetaldehyde oxime monooxygenase (Sorghum bicolor OX%3D4558)
dAg1_00003938	-0.768927	3.80328e-06	Protein of unknown function
dAg1_00004209	-0.767293	0.00611881	Similar to At3g01520: Universal stress protein A-like protein (Arabidopsis thaliana OX%3D3702)
dAg1_00009853	-0.766131	0.0029006	Similar to CPK1: Calcium-dependent protein kinase 1 (Arabidopsis thaliana OX%3D3702)
dAg1_00023652	-0.764779	0.0107526	Protein of unknown function
dAg1_00004263	-0.764023	0.00019244	Similar to At5g45370: WAT1-related protein At5g45370 (Arabidopsis thaliana OX%3D3702)
dAg1_00022636	-0.75934	0.0103892	Similar to RPP13: Disease resistance protein RPP13 (Arabidopsis thaliana OX%3D3702)
dAg1_00044627	-0.757906	0.000268267	Similar to SPX4: SPX domain-containing protein 4 (Arabidopsis thaliana OX%3D3702)
dAg1_00031400	-0.757607	2.70162e-07	Similar to PLC2: Phosphoinositide phospholipase C 2 (Arabidopsis thaliana OX%3D3702)
dAg1_00003728	-0.754633	0.0145011	Similar to ARF9: Auxin response factor 9 (Arabidopsis thaliana OX%3D3702)
dAg1_00036516	-0.753723	0.00374511	Similar to PXC3: Leucine-rich repeat receptor-like tyrosine-protein kinase PXC3 (Arabidopsis thaliana OX%3D3702)
dAg1_00035711	-0.753593	0.00349706	Similar to BGLU4: Beta-glucosidase 4 (Oryza sativa subsp. japonica OX%3D39947)
dAg1_00021398	-0.753418	0.00115221	Similar to SUD1: Probable E3 ubiquitin ligase SUD1 (Arabidopsis thaliana OX%3D3702)
dAg1_00022651	-0.753327	8.13327e-06	Similar to At1g09600: Probable serine/threonine-protein kinase At1g09600 (Arabidopsis thaliana OX%3D3702)
dAg1_00001151	-0.753045	0.00565188	Similar to HIR1: Hypersensitive-induced response protein 1 (Oryza sativa subsp. japonica OX%3D39947)
dAg1_00004536	-0.750995	0.00579567	Similar to BASS5: Probable sodium/metabolite cotransporter BASS5%2C chloroplastic (Arabidopsis thaliana OX%3D3702)
dAg1_00022535	-0.750895	0.000878912	Similar to GGH2: Gamma-glutamyl hydrolase 2 (Arabidopsis thaliana OX%3D3702)
dAg1_00034090	-0.749969	0.0234726	Similar to ATL7: RING-H2 finger protein ATL7 (Arabidopsis thaliana OX%3D3702)
dAg1_00031883	-0.74971	0.0047326	Similar to At1g64710: Alcohol dehydrogenase-like 4 (Arabidopsis thaliana OX%3D3702)
dAg1_00015886	-0.747994	0.0130918	Similar to NLP9: Protein NLP9 (Arabidopsis thaliana OX%3D3702)
dAg1_00011502	-0.747664	0.0136511	Protein of unknown function
dAg1_00018534	-0.746617	0.000414366	Similar to PMP22: Peroxisomal membrane protein PMP22 (Arabidopsis thaliana OX%3D3702)
XLOC_045214	-0.746524	0.00210562
dAg1_00011491	-0.746091	8.91967e-06	Similar to TGA1: Transcription factor TGA1 (Arabidopsis thaliana OX%3D3702)
dAg1_00031936	-0.745855	0.0032505	Similar to TPK5: Two-pore potassium channel 5 (Arabidopsis thaliana OX%3D3702)
dAg1_00015571	-0.745687	4.57602e-05	Protein of unknown function
dAg1_00005830	-0.744724	0.00286986	Similar to TIC32B: Short-chain dehydrogenase TIC 32 B%2C chloroplastic (Brassica napus OX%3D3708)
dAg1_00002905	-0.744706	0.00351308	Protein of unknown function
dAg1_00044245	-0.742416	0.000445431	Protein of unknown function
dAg1_00001536	-0.741393	0.000605434	Protein of unknown function
dAg1_00028822	-0.740689	0.00111877	Similar to At1g13580: LAG1 longevity assurance homolog 3 (Arabidopsis thaliana OX%3D3702)
dAg1_00012742	-0.740144	0.00293357	Similar to PERK10: Proline-rich receptor-like protein kinase PERK10 (Arabidopsis thaliana OX%3D3702)
dAg1_00030431	-0.739287	0.00924031	Protein of unknown function
dAg1_00007886	-0.739167	0.00942258	Similar to IAA3: Auxin-responsive protein IAA3 (Arabidopsis thaliana OX%3D3702)
dAg1_00013273	-0.739046	0.00538757	Similar to PBL9: Probable serine/threonine-protein kinase PBL9 (Arabidopsis thaliana OX%3D3702)
dAg1_00008439	-0.737702	0.0134403	Protein of unknown function
dAg1_00033240	-0.737506	0.000543901	Similar to VIT_16s0100g00290: L-idonate 5-dehydrogenase (Vitis vinifera OX%3D29760)
dAg1_00003429	-0.736853	0.00876579	Protein of unknown function
dAg1_00009965	-0.734866	0.000239438	Similar to PBL9: Probable serine/threonine-protein kinase PBL9 (Arabidopsis thaliana OX%3D3702)
dAg1_00027791	-0.734285	0.00018975	Similar to UGT85A2: UDP-glycosyltransferase 85A2 (Arabidopsis thaliana OX%3D3702)
dAg1_00006524	-0.733938	0.0301733	Protein of unknown function
dAg1_00018402	-0.733585	0.000558077	Protein of unknown function
dAg1_00012807	-0.733375	0.00027506	Similar to At1g01500: Uncharacterized protein At1g01500 (Arabidopsis thaliana OX%3D3702)
dAg1_00021183	-0.732142	0.00106673	Protein of unknown function
dAg1_00008031	-0.7321	0.00672945	Similar to PSAT: Phospholipid--sterol O-acyltransferase (Arabidopsis thaliana OX%3D3702)
dAg1_00020893	-0.731518	0.000281978	Similar to RNJ: Ribonuclease J (Arabidopsis thaliana OX%3D3702)
dAg1_00038590	-0.731232	0.000840808	Similar to XYLA: Xylose isomerase (Arabidopsis thaliana OX%3D3702)
dAg1_00009137	-0.731141	0.000162379	Similar to KUA1: Transcription factor KUA1 (Arabidopsis thaliana OX%3D3702)
dAg1_00000854	-0.730612	0.000156095	Similar to At4g22758: Uncharacterized protein At4g22758 (Arabidopsis thaliana OX%3D3702)
dAg1_00013412	-0.728575	0.0199499	Similar to At5g10770: Aspartyl protease family protein At5g10770 (Arabidopsis thaliana OX%3D3702)
dAg1_00042999	-0.728144	0.000251709	Similar to ILK1: Integrin-linked protein kinase 1 (Arabidopsis thaliana OX%3D3702)
dAg1_00021949	-0.7265	0.000786306	Similar to At2g25737: Sulfite exporter TauE/SafE family protein 3 (Arabidopsis thaliana OX%3D3702)
dAg1_00025299	-0.726319	0.00207829	Similar to At5g53940: Protein yippee-like At5g53940 (Arabidopsis thaliana OX%3D3702)
dAg1_00025278	-0.724037	0.00980826	Similar to TCP4: Transcription factor TCP4 (Arabidopsis thaliana OX%3D3702)
dAg1_00040115	-0.723854	0.000670702	Protein of unknown function
dAg1_00004146	-0.723798	0.000344732	Protein of unknown function
dAg1_00006321	-0.723619	0.0250993	Similar to At5g02620: Ankyrin repeat-containing protein At5g02620 (Arabidopsis thaliana OX%3D3702)
dAg1_00040651	-0.722658	0.00550412	Similar to At1g13570: F-box/FBD/LRR-repeat protein At1g13570 (Arabidopsis thaliana OX%3D3702)
dAg1_00022332	-0.722013	0.00745377	Protein of unknown function
dAg1_00025395	-0.721256	0.000500848	Similar to AIR3: Subtilisin-like protease SBT5.3 (Arabidopsis thaliana OX%3D3702)
dAg1_00021441	-0.720841	0.00583054	Similar to At1g80180: MAPK kinase substrate protein At1g80180 (Arabidopsis thaliana OX%3D3702)
dAg1_00021588	-0.719737	0.00577839	Protein of unknown function
dAg1_00033554	-0.719231	0.000188707	Protein of unknown function
dAg1_00022760	-0.718513	0.000301466	Similar to BHLH3: Transcription factor bHLH3 (Arabidopsis thaliana OX%3D3702)
dAg1_00021351	-0.718035	0.000750276	Similar to UNE10: Transcription factor UNE10 (Arabidopsis thaliana OX%3D3702)
dAg1_00037563	-0.717867	0.000940627	Protein of unknown function
dAg1_00005994	-0.715197	0.0242467	Similar to EMB506: Ankyrin repeat domain-containing protein EMB506%2C chloroplastic (Arabidopsis thaliana OX%3D3702)
dAg1_00044686	-0.715172	0.000714575	Protein of unknown function
dAg1_00000990	-0.715032	0.0109154	Similar to BHLH49: Transcription factor bHLH49 (Arabidopsis thaliana OX%3D3702)
dAg1_00028744	-0.71403	0.00914278	Similar to ACR4: ACT domain-containing protein ACR4 (Arabidopsis thaliana OX%3D3702)
dAg1_00027934	-0.713778	0.00147125	Similar to At1g01540: Probable serine/threonine-protein kinase At1g01540 (Arabidopsis thaliana OX%3D3702)
dAg1_00012309	-0.712984	2.67488e-05	Similar to BHLH145: Transcription factor bHLH145 (Arabidopsis thaliana OX%3D3702)
dAg1_00022120	-0.712369	0.000221256	Similar to TIFY11B: Protein TIFY 11B (Arabidopsis thaliana OX%3D3702)
dAg1_00031441	-0.71189	6.72897e-05	Similar to SPL1: Squamosa promoter-binding-like protein 1 (Arabidopsis thaliana OX%3D3702)
dAg1_00014558	-0.710285	1.75287e-05	Similar to LACS7: Long chain acyl-CoA synthetase 7%2C peroxisomal (Arabidopsis thaliana OX%3D3702)
dAg1_00018290	-0.709432	5.2302e-05	Similar to Y-2: Uncharacterized protein At3g27210 (Arabidopsis thaliana OX%3D3702)
dAg1_00040981	-0.709408	0.0104384	Similar to CRK8: Cysteine-rich receptor-like protein kinase 8 (Arabidopsis thaliana OX%3D3702)
dAg1_00003460	-0.707887	0.000576683	Similar to UTR4: UDP-galactose/UDP-glucose transporter 4 (Arabidopsis thaliana OX%3D3702)
dAg1_00034514	-0.706691	0.000385089	Similar to ALDH10A8: Betaine aldehyde dehydrogenase 1%2C chloroplastic (Arabidopsis thaliana OX%3D3702)
dAg1_00000141	-0.706634	0.00211865	Similar to SKIP28: F-box protein SKIP28 (Arabidopsis thaliana OX%3D3702)
dAg1_00003096	-0.705955	1.59687e-05	Protein of unknown function
dAg1_00028800	-0.70511	0.00490751	Protein of unknown function
dAg1_00018144	-0.704668	0.0099215	Similar to At4g23740: Probable inactive receptor kinase At4g23740 (Arabidopsis thaliana OX%3D3702)
XLOC_044014	-0.703744	0.00851284
dAg1_00038805	-0.703123	1.90635e-05	Similar to At4g29890: Choline monooxygenase%2C chloroplastic (Arabidopsis thaliana OX%3D3702)
dAg1_00040852	-0.7031	0.00108049	Protein of unknown function
dAg1_00018592	-0.702241	0.034689	Similar to HMG3: 3-hydroxy-3-methylglutaryl-coenzyme A reductase 3 (Solanum tuberosum OX%3D4113)
dAg1_00009981	-0.701585	0.000206929	Similar to CYP75B1: Flavonoid 3'-monooxygenase (Arabidopsis thaliana OX%3D3702)
dAg1_00044477	-0.700647	0.00219621	Protein of unknown function
dAg1_00003900	-0.699689	0.0048123	Protein of unknown function
dAg1_00040548	-0.699245	0.00048755	Similar to PCF5: Transcription factor PCF5 (Oryza sativa subsp. japonica OX%3D39947)
dAg1_00005909	-0.699206	8.6059e-05	Similar to ACA1: Alpha carbonic anhydrase 1%2C chloroplastic (Arabidopsis thaliana OX%3D3702)
dAg1_00033565	-0.698755	0.00341194	Similar to At2g30550: Phospholipase A1-Igamma2%2C chloroplastic (Arabidopsis thaliana OX%3D3702)
dAg1_00000173	-0.698545	0.00412187	Similar to RPP13: Disease resistance protein RPP13 (Arabidopsis thaliana OX%3D3702)
dAg1_00024784	-0.698013	0.0018003	Similar to TMK3: Receptor-like kinase TMK3 (Arabidopsis thaliana OX%3D3702)
dAg1_00024315	-0.69801	3.7394e-06	Protein of unknown function
dAg1_00005841	-0.696269	0.000223302	Similar to MtrDRAFT_AC149210g1v1: Probable histone H2A.1 (Medicago truncatula OX%3D3880)
dAg1_00032976	-0.695001	0.00389142	Similar to CYT1: Mannose-1-phosphate guanylyltransferase 1 (Arabidopsis thaliana OX%3D3702)
dAg1_00024492	-0.693515	0.000373023	Protein of unknown function
dAg1_00038581	-0.693487	0.00927464	Similar to RNS3: Ribonuclease 3 (Arabidopsis thaliana OX%3D3702)
dAg1_00017954	-0.690979	0.00835012	Protein of unknown function
dAg1_00020507	-0.690885	0.0403071	Similar to SBT3.6: Subtilisin-like protease SBT3.6 (Arabidopsis thaliana OX%3D3702)
dAg1_00000005	-0.690683	0.000374314	Similar to MAP65-6: 65-kDa microtubule-associated protein 6 (Arabidopsis thaliana OX%3D3702)
dAg1_00025969	-0.690247	0.00964142	Similar to At2g37990: Ribosome biogenesis regulatory protein homolog (Arabidopsis thaliana OX%3D3702)
XLOC_008949	-0.689802	0.00206956
dAg1_00038699	-0.687372	0.00106673	Similar to MGD2: Monogalactosyldiacylglycerol synthase 2%2C chloroplastic (Arabidopsis thaliana OX%3D3702)
dAg1_00005678	-0.687312	0.0142709	Similar to FLN1: Fructokinase-like 1%2C chloroplastic (Arabidopsis thaliana OX%3D3702)
dAg1_00038799	-0.685404	0.000527808	Protein of unknown function
dAg1_00012853	-0.685069	0.000237343	Similar to MPK1: Mitogen-activated protein kinase 1 (Arabidopsis thaliana OX%3D3702)
dAg1_00010275	-0.684893	1.39415e-05	Similar to SCPL27: Serine carboxypeptidase-like 27 (Arabidopsis thaliana OX%3D3702)
dAg1_00005748	-0.680553	1.9158e-05	Similar to HMGB1: High mobility group B protein 1 (Arabidopsis thaliana OX%3D3702)
dAg1_00041081	-0.68054	8.56111e-06	Similar to ATG8CL: Autophagy-related protein 8C-like (Solanum tuberosum OX%3D4113)
dAg1_00002581	-0.679702	0.00623249	Similar to RPP13: Disease resistance protein RPP13 (Arabidopsis thaliana OX%3D3702)
dAg1_00012849	-0.679637	3.73418e-05	Similar to BBD2: Bifunctional nuclease 2 (Arabidopsis thaliana OX%3D3702)
dAg1_00024517	-0.678493	8.31864e-05	Similar to ACX4: Acyl-coenzyme A oxidase 4%2C peroxisomal (Arabidopsis thaliana OX%3D3702)
dAg1_00043429	-0.677702	5.59678e-05	Similar to CXXS1: Thioredoxin-like protein CXXS1 (Arabidopsis thaliana OX%3D3702)
dAg1_00024679	-0.677216	0.0127171	Similar to CYP21-4: Peptidyl-prolyl cis-trans isomerase CYP21-4 (Arabidopsis thaliana OX%3D3702)
dAg1_00027400	-0.676322	0.00356199	Protein of unknown function
dAg1_00004857	-0.673932	5.59842e-05	Similar to ALDH6B2: Methylmalonate-semialdehyde dehydrogenase [acylating]%2C mitochondrial (Arabidopsis thaliana OX%3D3702)
dAg1_00022678	-0.67338	0.000576431	Similar to NDB1: External alternative NAD(P)H-ubiquinone oxidoreductase B1%2C mitochondrial (Solanum tuberosum OX%3D4113)
dAg1_00017746	-0.673105	0.000892646	Similar to KUA1: Transcription factor KUA1 (Arabidopsis thaliana OX%3D3702)
dAg1_00026324	-0.672585	0.00274506	Similar to CPK9: Calcium-dependent protein kinase 9 (Arabidopsis thaliana OX%3D3702)
dAg1_00021724	-0.672175	0.000927257	Protein of unknown function
dAg1_00024203	-0.672006	0.00424085	Similar to PLC2: Phosphoinositide phospholipase C 2 (Arabidopsis thaliana OX%3D3702)
dAg1_00012275	-0.67143	0.00217494	Protein of unknown function
dAg1_00006155	-0.671118	0.0128213	Similar to Phosphoglycerate kinase%2C cytosolic (Triticum aestivum OX%3D4565)
dAg1_00012919	-0.670843	0.00858661	Similar to INVB: Probable alkaline/neutral invertase B (Arabidopsis thaliana OX%3D3702)
dAg1_00009866	-0.669366	0.0267288	Similar to PPCK1: Phosphoenolpyruvate carboxylase kinase 1 (Arabidopsis thaliana OX%3D3702)
dAg1_00043892	-0.669237	0.00376207	Similar to At2g30620: Histone H1.2 (Arabidopsis thaliana OX%3D3702)
dAg1_00000130	-0.669076	0.00370029	Similar to At1g14780: MACPF domain-containing protein At1g14780 (Arabidopsis thaliana OX%3D3702)
dAg1_00020177	-0.667635	0.013102	Similar to CNGC20: Probable cyclic nucleotide-gated ion channel 20%2C chloroplastic (Arabidopsis thaliana OX%3D3702)
dAg1_00041623	-0.666873	0.00057164	Similar to CIPK23: CBL-interacting serine/threonine-protein kinase 23 (Arabidopsis thaliana OX%3D3702)
dAg1_00042678	-0.665185	0.00338253	Similar to CATHB2: Cathepsin B-like protease 2 (Arabidopsis thaliana OX%3D3702)
dAg1_00008470	-0.66475	0.00224449	Similar to NFP: Serine/threonine receptor-like kinase NFP (Medicago truncatula OX%3D3880)
dAg1_00023591	-0.662003	0.0023894	Protein of unknown function
dAg1_00018302	-0.660541	0.00794983	Similar to At1g34300: G-type lectin S-receptor-like serine/threonine-protein kinase At1g34300 (Arabidopsis thaliana OX%3D3702)
dAg1_00038647	-0.659849	0.000307069	Similar to DSC1: Disease resistance-like protein DSC1 (Arabidopsis thaliana OX%3D3702)
dAg1_00027543	-0.659466	0.0124213	Similar to PARN: Poly(A)-specific ribonuclease PARN (Arabidopsis thaliana OX%3D3702)
dAg1_00009561	-0.659384	3.5782e-05	Similar to RIE1: E3 ubiquitin protein ligase RIE1 (Arabidopsis thaliana OX%3D3702)
dAg1_00043389	-0.658506	0.00265843	Similar to SD113: G-type lectin S-receptor-like serine/threonine-protein kinase SD1-13 (Arabidopsis thaliana OX%3D3702)
dAg1_00039915	-0.657663	0.000418827	Similar to NPR3: Regulatory protein NPR3 (Arabidopsis thaliana OX%3D3702)
dAg1_00040465	-0.657377	0.00327356	Similar to LAZ1: Protein LAZ1 (Arabidopsis thaliana OX%3D3702)
dAg1_00040789	-0.655341	0.000505091	Similar to NTMC2T6.1: C2 domain-containing protein At1g53590 (Arabidopsis thaliana OX%3D3702)
dAg1_00029476	-0.654725	0.000933965	Similar to PRIN2: Protein PLASTID REDOX INSENSITIVE 2%2C chloroplastic (Arabidopsis thaliana OX%3D3702)
dAg1_00005803	-0.654686	0.00818819	Similar to PBL11: Probable serine/threonine-protein kinase PBL11 (Arabidopsis thaliana OX%3D3702)
dAg1_00013655	-0.654574	0.00992704	Similar to At1g80640: Probable receptor-like protein kinase At1g80640 (Arabidopsis thaliana OX%3D3702)
dAg1_00043120	-0.654386	0.0383178	Similar to CHUP1: Protein CHUP1%2C chloroplastic (Arabidopsis thaliana OX%3D3702)
dAg1_00018247	-0.653581	1.15304e-05	Similar to OPT7: Oligopeptide transporter 7 (Arabidopsis thaliana OX%3D3702)
dAg1_00025898	-0.651644	0.000131625	Protein of unknown function
dAg1_00032322	-0.650488	0.0281483	Protein of unknown function
dAg1_00029910	-0.650028	0.0128849	Similar to ALB4: ALBINO3-like protein 1%2C chloroplastic (Arabidopsis thaliana OX%3D3702)
dAg1_00016344	-0.649574	0.0376482	Protein of unknown function
dAg1_00007964	-0.648744	0.00226479	Similar to MYOB4: Probable myosin-binding protein 4 (Arabidopsis thaliana OX%3D3702)
dAg1_00008602	-0.647545	0.0108544	Protein of unknown function
dAg1_00001298	-0.646995	0.00577839	Similar to ALDH3F1: Aldehyde dehydrogenase family 3 member F1 (Arabidopsis thaliana OX%3D3702)
dAg1_00043790	-0.64546	1.59687e-05	Similar to STR15: Rhodanese-like domain-containing protein 15%2C chloroplastic (Arabidopsis thaliana OX%3D3702)
dAg1_00012534	-0.644054	0.0106868	Similar to GID2: F-box protein GID2 (Arabidopsis thaliana OX%3D3702)
dAg1_00026337	-0.640644	0.00254209	Similar to B3GALT2: Probable beta-1%2C3-galactosyltransferase 2 (Arabidopsis thaliana OX%3D3702)
dAg1_00021987	-0.640416	0.00390081	Similar to LYK3: LysM domain receptor-like kinase 3 (Arabidopsis thaliana OX%3D3702)
dAg1_00008308	-0.63834	0.0108718	Protein of unknown function
dAg1_00008517	-0.637745	0.0301958	Similar to UGT79B11: UDP-glycosyltransferase 79B11 (Arabidopsis thaliana OX%3D3702)
dAg1_00041183	-0.637431	0.0354871	Protein of unknown function
dAg1_00013257	-0.636263	0.00662478	Protein of unknown function
dAg1_00021221	-0.635997	0.000493495	Similar to KLCR3: Protein KINESIN LIGHT CHAIN-RELATED 3 (Arabidopsis thaliana OX%3D3702)
dAg1_00006957	-0.635214	0.014073	Similar to At1g06840: Probable LRR receptor-like serine/threonine-protein kinase At1g06840 (Arabidopsis thaliana OX%3D3702)
dAg1_00003383	-0.63447	0.00986712	Similar to ARGAH1: Arginase 1%2C mitochondrial (Arabidopsis thaliana OX%3D3702)
dAg1_00032252	-0.633939	0.00547615	Similar to PLC6: Phosphoinositide phospholipase C 6 (Arabidopsis thaliana OX%3D3702)
dAg1_00022622	-0.633837	0.00827128	Similar to ACX3: Acyl-coenzyme A oxidase 3%2C peroxisomal (Arabidopsis thaliana OX%3D3702)
dAg1_00015972	-0.631532	0.000295935	Similar to BT3: BTB/POZ and TAZ domain-containing protein 3 (Arabidopsis thaliana OX%3D3702)
dAg1_00035124	-0.630151	0.0123795	Similar to At2g26970: Oligoribonuclease (Arabidopsis thaliana OX%3D3702)
dAg1_00035770	-0.630035	0.000470521	Similar to SVR1: Putative ribosomal large subunit pseudouridine synthase SVR1%2C chloroplastic (Arabidopsis thaliana OX%3D3702)
XLOC_035890	-0.626446	0.00696083
dAg1_00028652	-0.626445	0.00638831	Similar to WRKY4: Probable WRKY transcription factor 4 (Arabidopsis thaliana OX%3D3702)
dAg1_00006158	-0.626144	0.00626064	Similar to TKI1: TSL-kinase interacting protein 1 (Arabidopsis thaliana OX%3D3702)
dAg1_00034468	-0.625327	0.00895399	Similar to CDF3: Cyclic dof factor 3 (Arabidopsis thaliana OX%3D3702)
dAg1_00043227	-0.625148	0.0042102	Protein of unknown function
dAg1_00012231	-0.624704	0.000101298	Similar to UGT85A1: UDP-glycosyltransferase 85A1 (Arabidopsis thaliana OX%3D3702)
dAg1_00035231	-0.624049	0.00128718	Similar to At3g24760: F-box/kelch-repeat protein At3g24760 (Arabidopsis thaliana OX%3D3702)
dAg1_00027696	-0.623994	0.00336035	Similar to GT-2: Trihelix transcription factor GT-2 (Arabidopsis thaliana OX%3D3702)
dAg1_00037847	-0.622876	0.00789542	Similar to MRS2-11: Magnesium transporter MRS2-11%2C chloroplastic (Arabidopsis thaliana OX%3D3702)
dAg1_00023473	-0.622481	0.0015035	Similar to BAK1: BRASSINOSTEROID INSENSITIVE 1-associated receptor kinase 1 (Arabidopsis thaliana OX%3D3702)
dAg1_00008460	-0.622354	0.00105353	Similar to AARE: Acylamino-acid-releasing enzyme (Arabidopsis thaliana OX%3D3702)
dAg1_00025772	-0.622009	0.000198649	Similar to GGT3: Glutathione hydrolase 3 (Arabidopsis thaliana OX%3D3702)
dAg1_00035853	-0.62191	0.00131635	Similar to PDPK2: 3-phosphoinositide-dependent protein kinase 2 (Arabidopsis thaliana OX%3D3702)
dAg1_00032498	-0.621404	0.0215447	Similar to MPK3: Mitogen-activated protein kinase 3 (Arabidopsis thaliana OX%3D3702)
dAg1_00009702	-0.617458	0.00217008	Protein of unknown function
dAg1_00043990	-0.617049	0.0180257	Similar to VPS39: Vacuolar sorting protein 39 (Arabidopsis thaliana OX%3D3702)
dAg1_00034024	-0.616509	0.00332375	Similar to TMN1: Transmembrane 9 superfamily member 1 (Arabidopsis thaliana OX%3D3702)
dAg1_00017592	-0.615758	0.00187396	Protein of unknown function
dAg1_00018077	-0.615055	0.00261491	Protein of unknown function
dAg1_00017163	-0.614608	0.0043045	Similar to At4g31860: Probable protein phosphatase 2C 60 (Arabidopsis thaliana OX%3D3702)
dAg1_00012676	-0.613645	0.00308144	Similar to PAH2: Phosphatidate phosphatase PAH2 (Arabidopsis thaliana OX%3D3702)
dAg1_00034425	-0.61359	0.000427723	Similar to GDPD5: Glycerophosphodiester phosphodiesterase GDPD5 (Arabidopsis thaliana OX%3D3702)
dAg1_00040593	-0.612835	0.0284722	Similar to TPS7: Probable alpha%2Calpha-trehalose-phosphate synthase [UDP-forming] 7 (Arabidopsis thaliana OX%3D3702)
dAg1_00022939	-0.612791	0.0121811	Similar to DGD2: Digalactosyldiacylglycerol synthase 2%2C chloroplastic (Glycine max OX%3D3847)
dAg1_00031810	-0.612292	0.0016684	Similar to PPC6-1: Probable protein phosphatase 2C 33 (Arabidopsis thaliana OX%3D3702)
dAg1_00039856	-0.610784	0.00588585	Similar to FRS2: Protein FAR1-RELATED SEQUENCE 2 (Arabidopsis thaliana OX%3D3702)
dAg1_00035991	-0.60994	0.0282027	Protein of unknown function
dAg1_00005318	-0.609007	0.0107296	Similar to SC35: Serine/arginine-rich splicing factor SC35 (Arabidopsis thaliana OX%3D3702)
dAg1_00039643	-0.608526	0.00732258	Similar to GPC1: Glycerophosphocholine acyltransferase 1 (Arabidopsis thaliana OX%3D3702)
dAg1_00020051	-0.607713	0.0219778	Similar to At1g76660: Uncharacterized protein At1g76660 (Arabidopsis thaliana OX%3D3702)
dAg1_00017845	-0.607662	0.0216806	Protein of unknown function
dAg1_00007050	-0.605058	0.0194212	Similar to IDM1: Increased DNA methylation 1 (Arabidopsis thaliana OX%3D3702)
dAg1_00023248	-0.604873	0.0128479	Similar to RPS4D: 40S ribosomal protein S4-3 (Arabidopsis thaliana OX%3D3702)
dAg1_00044744	-0.604247	0.00036722	Similar to POT2: Potassium transporter 2 (Arabidopsis thaliana OX%3D3702)
dAg1_00024829	-0.604116	0.00846911	Protein of unknown function
dAg1_00038766	-0.603125	0.00115698	Protein of unknown function
dAg1_00044606	-0.60306	0.00837241	Protein of unknown function
dAg1_00038041	-0.602677	9.19651e-05	Similar to PIP2-4: Aquaporin PIP2-4 (Zea mays OX%3D4577)
dAg1_00023187	-0.600782	0.005021	Protein of unknown function
dAg1_00004899	-0.599536	0.00480997	Similar to FAAH: Fatty acid amide hydrolase (Arabidopsis thaliana OX%3D3702)
dAg1_00042776	-0.599315	0.0132357	Similar to ATHB-14: Homeobox-leucine zipper protein ATHB-14 (Arabidopsis thaliana OX%3D3702)
dAg1_00038525	-0.59918	0.000135578	Similar to TET8: Tetraspanin-8 (Arabidopsis thaliana OX%3D3702)
dAg1_00044143	-0.597428	0.0148571	Similar to At1g66480: Uncharacterized protein At1g66480 (Arabidopsis thaliana OX%3D3702)
dAg1_00028786	-0.596666	0.000625261	Similar to WIT2: WPP domain-interacting tail-anchored protein 2 (Arabidopsis thaliana OX%3D3702)
dAg1_00040532	-0.5966	0.0121468	Similar to HSL1: Receptor-like protein kinase HSL1 (Arabidopsis thaliana OX%3D3702)
dAg1_00033344	-0.596219	9.50792e-05	Similar to HIPP11: Heavy metal-associated isoprenylated plant protein 11 (Arabidopsis thaliana OX%3D3702)
dAg1_00025774	-0.596116	0.00240925	Similar to DSP8: Putative dual specificity protein phosphatase DSP8 (Arabidopsis thaliana OX%3D3702)
dAg1_00035031	-0.593924	1.99997e-05	Protein of unknown function
dAg1_00034095	-0.593549	0.00799168	Similar to SEC: Probable UDP-N-acetylglucosamine--peptide N-acetylglucosaminyltransferase SEC (Arabidopsis thaliana OX%3D3702)
dAg1_00020035	-0.592762	0.0104377	Similar to PUB32: U-box domain-containing protein 32 (Arabidopsis thaliana OX%3D3702)
dAg1_00009094	-0.588316	0.00217274	Similar to At1g65240: Aspartic proteinase-like protein 2 (Arabidopsis thaliana OX%3D3702)
dAg1_00033677	-0.588149	0.0122989	Similar to AAP3: Amino acid permease 3 (Arabidopsis thaliana OX%3D3702)
dAg1_00031109	-0.588075	0.00947684	Similar to At1g12390: Protein cornichon homolog 4 (Arabidopsis thaliana OX%3D3702)
dAg1_00000312	-0.587693	0.0116255	Similar to SD113: G-type lectin S-receptor-like serine/threonine-protein kinase SD1-13 (Arabidopsis thaliana OX%3D3702)
dAg1_00037612	-0.585798	0.000300103	Similar to At2g32560: F-box protein At2g32560 (Arabidopsis thaliana OX%3D3702)
dAg1_00004985	-0.585287	0.0364571	Similar to TRB1: Telomere repeat-binding factor 1 (Arabidopsis thaliana OX%3D3702)
dAg1_00015575	-0.585003	0.0138859	Similar to PMRT15: Protein arginine N-methyltransferase 1.5 (Arabidopsis thaliana OX%3D3702)
dAg1_00043645	-0.584985	0.0180247	Similar to PTAC14: Protein PLASTID TRANSCRIPTIONALLY ACTIVE 14 (Arabidopsis thaliana OX%3D3702)
dAg1_00038871	-0.582447	0.0206353	Similar to LNG1: Protein LONGIFOLIA 1 (Arabidopsis thaliana OX%3D3702)
dAg1_00021098	-0.581129	0.0100217	Protein of unknown function
dAg1_00040873	-0.58005	0.00353189	Similar to At5g53940: Protein yippee-like At5g53940 (Arabidopsis thaliana OX%3D3702)
dAg1_00040889	-0.579892	0.0196356	Similar to AIM1: Peroxisomal fatty acid beta-oxidation multifunctional protein AIM1 (Arabidopsis thaliana OX%3D3702)
dAg1_00028135	-0.578621	0.0279994	Similar to PAPS4: Nuclear poly(A) polymerase 4 (Arabidopsis thaliana OX%3D3702)
dAg1_00013031	-0.578214	0.000836211	Similar to NLP4: Protein NLP4 (Arabidopsis thaliana OX%3D3702)
dAg1_00005486	-0.577812	0.00879142	Similar to UBC23: Probable ubiquitin-conjugating enzyme E2 23 (Arabidopsis thaliana OX%3D3702)
dAg1_00040500	-0.577394	0.0116752	Similar to At1g09600: Probable serine/threonine-protein kinase At1g09600 (Arabidopsis thaliana OX%3D3702)
dAg1_00025574	-0.576886	0.00221491	Similar to CNGC5: Probable cyclic nucleotide-gated ion channel 5 (Arabidopsis thaliana OX%3D3702)
dAg1_00007448	-0.576797	0.00876579	Similar to ERD2B: ER lumen protein-retaining receptor B (Arabidopsis thaliana OX%3D3702)
dAg1_00035239	-0.576676	0.0161542	Protein of unknown function
dAg1_00012825	-0.576018	0.00142598	Similar to At1g75220: Sugar transporter ERD6-like 6 (Arabidopsis thaliana OX%3D3702)
dAg1_00000494	-0.575959	0.00706296	Similar to WNK4: Probable serine/threonine-protein kinase WNK4 (Arabidopsis thaliana OX%3D3702)
dAg1_00031270	-0.57293	0.00485685	Protein of unknown function
dAg1_00019755	-0.571155	0.0152654	Similar to TPPA: Trehalose-phosphate phosphatase A (Arabidopsis thaliana OX%3D3702)
dAg1_00044720	-0.571145	0.00181917	Protein of unknown function
dAg1_00022346	-0.570673	0.0104067	Similar to ATG8CL: Autophagy-related protein 8C-like (Solanum tuberosum OX%3D4113)
dAg1_00004055	-0.569889	0.0118396	Similar to At1g65240: Aspartic proteinase-like protein 2 (Arabidopsis thaliana OX%3D3702)
dAg1_00015811	-0.56974	0.00226924	Similar to NLP7: Protein NLP7 (Arabidopsis thaliana OX%3D3702)
dAg1_00044310	-0.569706	0.026288	Similar to AP2: Floral homeotic protein APETALA 2 (Arabidopsis thaliana OX%3D3702)
dAg1_00043540	-0.568456	0.00967921	Similar to CRK10: Cysteine-rich receptor-like protein kinase 10 (Arabidopsis thaliana OX%3D3702)
dAg1_00002144	-0.567388	0.0254372	Similar to ECHIA: Probable enoyl-CoA hydratase 1%2C peroxisomal (Arabidopsis thaliana OX%3D3702)
dAg1_00008155	-0.566506	0.00135218	Similar to CUL1: Cullin-1 (Arabidopsis thaliana OX%3D3702)
dAg1_00027302	-0.565919	0.0118655	Protein of unknown function
dAg1_00011580	-0.565873	0.00304095	Protein of unknown function
dAg1_00029531	-0.565447	0.0273189	Similar to SPDSYN: Spermidine synthase (Solanum lycopersicum OX%3D4081)
dAg1_00016038	-0.565042	0.00502616	Similar to RLP15: Receptor-like protein 15 (Arabidopsis thaliana OX%3D3702)
dAg1_00034773	-0.563746	0.00514802	Similar to EIL1: ETHYLENE INSENSITIVE 3-like 1 protein (Arabidopsis thaliana OX%3D3702)
dAg1_00012448	-0.563269	0.0374995	Protein of unknown function
dAg1_00020460	-0.562792	0.0332074	Similar to EMB1270: Pentatricopeptide repeat-containing protein At3g18110%2C chloroplastic (Arabidopsis thaliana OX%3D3702)
dAg1_00017846	-0.562701	0.000478603	Similar to ATG8F: Autophagy-related protein 8f (Arabidopsis thaliana OX%3D3702)
dAg1_00017643	-0.561834	0.00545816	Similar to BRG1: BOI-related E3 ubiquitin-protein ligase 1 (Arabidopsis thaliana OX%3D3702)
dAg1_00040615	-0.561582	0.00165968	Similar to CYP714A2: Cytochrome P450 714A2 (Arabidopsis thaliana OX%3D3702)
dAg1_00039679	-0.557778	0.0097811	Similar to SCD1: DENN domain and WD repeat-containing protein SCD1 (Arabidopsis thaliana OX%3D3702)
dAg1_00033479	-0.557495	0.00246735	Similar to NADKC: Calmodulin calcium-dependent NAD kinase (Arabidopsis thaliana OX%3D3702)
dAg1_00015158	-0.556337	0.00242798	Protein of unknown function
dAg1_00039373	-0.553127	0.0155385	Protein of unknown function
dAg1_00030047	-0.552277	0.0154858	Protein of unknown function
dAg1_00042656	-0.551734	0.00131274	Similar to LCAT4: Lecithin-cholesterol acyltransferase-like 4 (Arabidopsis thaliana OX%3D3702)
dAg1_00027654	-0.551265	0.0129981	Similar to Probable aquaporin PIP-type pTOM75 (Solanum lycopersicum OX%3D4081)
dAg1_00009822	-0.550516	0.00150552	Similar to Os06g0675700: Probable alpha-glucosidase Os06g0675700 (Oryza sativa subsp. japonica OX%3D39947)
dAg1_00028546	-0.550424	0.00133299	Similar to BHLH122: Transcription factor bHLH122 (Arabidopsis thaliana OX%3D3702)
dAg1_00035932	-0.548959	0.00588386	Similar to PR5K: PR5-like receptor kinase (Arabidopsis thaliana OX%3D3702)
dAg1_00039779	-0.548433	0.0225573	Similar to OCT4: Organic cation/carnitine transporter 4 (Arabidopsis thaliana OX%3D3702)
dAg1_00043333	-0.546568	0.00144147	Similar to FHY: Bifunctional riboflavin kinase/FMN phosphatase (Arabidopsis thaliana OX%3D3702)
dAg1_00004266	-0.546374	0.00162867	Protein of unknown function
dAg1_00034039	-0.545788	0.0138487	Protein of unknown function
dAg1_00005285	-0.544118	0.00172936	Similar to MTERF2: Transcription termination factor MTERF2%2C chloroplastic (Arabidopsis thaliana OX%3D3702)
dAg1_00028223	-0.544019	0.00553283	Similar to VPS20.2: Vacuolar protein sorting-associated protein 20 homolog 2 (Arabidopsis thaliana OX%3D3702)
dAg1_00009133	-0.540786	0.00537579	Similar to WDL7: Protein WVD2-like 7 (Arabidopsis thaliana OX%3D3702)
dAg1_00005694	-0.539999	0.0354452	Protein of unknown function
dAg1_00044714	-0.538811	0.0164804	Protein of unknown function
XLOC_043535	-0.538546	0.00758003
dAg1_00018168	-0.536841	0.00640058	Protein of unknown function
dAg1_00033397	-0.536761	0.0120944	Similar to At4g27700: Rhodanese-like domain-containing protein 14%2C chloroplastic (Arabidopsis thaliana OX%3D3702)
dAg1_00002356	-0.535646	0.0293209	Similar to IBR3: Probable acyl-CoA dehydrogenase IBR3 (Arabidopsis thaliana OX%3D3702)
dAg1_00042604	-0.533271	0.0106638	Similar to At2g40430: Ribosome biogenesis protein NOP53 (Arabidopsis thaliana OX%3D3702)
dAg1_00003013	-0.532369	0.0189749	Similar to MKRN: E3 ubiquitin-protein ligase makorin (Oryza sativa subsp. japonica OX%3D39947)
dAg1_00035682	-0.530722	0.00319981	Similar to SERK4: LRR receptor kinase SERK2 (Oryza sativa subsp. japonica OX%3D39947)
dAg1_00009615	-0.529782	0.0143222	Similar to MAP65-6: 65-kDa microtubule-associated protein 6 (Arabidopsis thaliana OX%3D3702)
dAg1_00024944	-0.528786	0.00949802	Protein of unknown function
dAg1_00028598	-0.528187	0.0225573	Similar to TUBA3: Tubulin alpha-3 chain (Arabidopsis thaliana OX%3D3702)
dAg1_00002634	-0.52664	0.00253463	Similar to MPK16: Mitogen-activated protein kinase 16 (Arabidopsis thaliana OX%3D3702)
dAg1_00036309	-0.525526	0.0116752	Similar to TMK1: Receptor protein kinase TMK1 (Arabidopsis thaliana OX%3D3702)
dAg1_00000473	-0.52457	0.00751445	Similar to NIC2: Nicotinamidase 2 (Arabidopsis thaliana OX%3D3702)
dAg1_00000975	-0.522919	0.00171085	Protein of unknown function
dAg1_00007144	-0.522504	0.0124862	Similar to RNS2: Ribonuclease 2 (Arabidopsis thaliana OX%3D3702)
dAg1_00031534	-0.519689	0.0030788	Similar to RGLG4: E3 ubiquitin-protein ligase RGLG4 (Arabidopsis thaliana OX%3D3702)
dAg1_00011983	-0.519498	0.00865468	Protein of unknown function
dAg1_00031789	-0.517774	0.0149855	Similar to VPS33: Vacuolar protein-sorting-associated protein 33 homolog (Arabidopsis thaliana OX%3D3702)
dAg1_00026006	-0.517241	0.000894399	Similar to RH53: DEAD-box ATP-dependent RNA helicase 53%2C mitochondrial (Arabidopsis thaliana OX%3D3702)
dAg1_00018031	-0.515491	0.0255349	Similar to At1g63430: Probable LRR receptor-like serine/threonine-protein kinase At1g63430 (Arabidopsis thaliana OX%3D3702)
dAg1_00039789	-0.51135	0.00451536	Similar to SS4: Probable starch synthase 4%2C chloroplastic/amyloplastic (Arabidopsis thaliana OX%3D3702)
dAg1_00021164	-0.510353	0.0147692	Protein of unknown function
dAg1_00042929	-0.508418	0.00135566	Similar to At1g11820: Glucan endo-1%2C3-beta-glucosidase 1 (Arabidopsis thaliana OX%3D3702)
dAg1_00020868	-0.501559	0.0208752	Similar to PTAC10: Protein PLASTID TRANSCRIPTIONALLY ACTIVE 10 (Arabidopsis thaliana OX%3D3702)
dAg1_00027780	-0.500841	0.0217741	Similar to CRY1: Cryptochrome-1 (Arabidopsis thaliana OX%3D3702)
dAg1_00020748	-0.493042	0.0278593	Similar to EMB1417: Pentatricopeptide repeat-containing protein At4g21190 (Arabidopsis thaliana OX%3D3702)
dAg1_00008287	-0.490924	0.00279219	Similar to CLC-D: Chloride channel protein CLC-d (Arabidopsis thaliana OX%3D3702)
dAg1_00044471	-0.489966	0.0081699	Similar to At3g50780: BTB/POZ domain-containing protein At3g50780 (Arabidopsis thaliana OX%3D3702)
dAg1_00021363	-0.484992	0.0215854	Similar to EIF5A5: Eukaryotic translation initiation factor 5A-5 (Solanum tuberosum OX%3D4113)
dAg1_00002741	-0.484173	0.0123703	Similar to EZA1: Histone-lysine N-methyltransferase EZA1 (Arabidopsis thaliana OX%3D3702)
dAg1_00014837	-0.475766	0.0115157	Similar to JMJ703: Lysine-specific demethylase JMJ703 (Oryza sativa subsp. japonica OX%3D39947)
dAg1_00029417	-0.475049	0.0162562	Similar to WDL7: Protein WVD2-like 7 (Arabidopsis thaliana OX%3D3702)
dAg1_00035551	-0.465567	0.0122244	Similar to ALY3: THO complex subunit 4C (Arabidopsis thaliana OX%3D3702)
dAg1_00005731	-0.447704	0.00367767	Similar to GWD3: Phosphoglucan%2C water dikinase%2C chloroplastic (Arabidopsis thaliana OX%3D3702)
dAg1_00005111	-0.444136	0.00730479	Similar to DJ1C: Protein DJ-1 homolog C (Arabidopsis thaliana OX%3D3702)
